# Supplementary material for: 2-{[2-Methyl-3-(2-methyl­phen­yl)-4-oxo-3,4-dihydro­quinazolin-8-yl]­oxy}acetonitrile
Source: Acta Crystallogr Sect E Struct Rep Online. 2012 Jun 16;68(Pt 7):o2105–6. doi: 10.1107/S1600536812026165 (PMC3393918; doi:10.1107/S1600536812026165)
Supplement: Supplementary file 1 [file e-68-o2105-sup1.cif]

##############################################################################
#                                                                            #
# This CIF contains the data in a paper accepted for publication in          #
# Acta Crystallographica Section E. It conforms to the requirements of       #
# Notes for Authors for Acta Crystallographica Section E, and has been       #
# peer reviewed under the auspices of the IUCr Commission on Journals.       #
#                                                                            #
# Full details of the Crystallographic Information File format               #
# are given in the paper "The Crystallographic Information File (CIF):       #
# a New Standard Archive File for Crystallography" by S. R. Hall, F. H.      #
# Allen and I. D. Brown [Acta Cryst. (1991), A47, 655-685].                  #
#                                                                            #
# The current version of the core CIF dictionary is obtainable from          #
# ftp://ftp.iucr.org/pub/cif_core.dic.                                       #
#                                                                            #
# Software is freely available for graphical display of the structure(s)     #
# in this CIF. For information consult the CIF software page                 #
# http://www.iucr.org/resources/cif/software.                                #
#                                                                            #
# This file may be used for bona fide research purposes within the           #
# scientific community so long as proper attribution is given to the journal # 
# article from which it was obtained.                                        #
#                                                                            #
##############################################################################
data_global
_audit_creation_method     SHELXL-97
_journal_date_recd_electronic     2012-06-06
_journal_date_accepted     2012-06-09
_journal_name_full     'Acta Crystallographica, Section E'
_journal_year     2012
_journal_volume     68
_journal_issue      7
_journal_page_first     o2105
_journal_page_last     o2106
_journal_paper_category     QO
_journal_paper_doi     10.1107/S1600536812026165
_journal_coeditor_code     XU5559
_publ_contact_author_name     ' Edward RT Tiekink '
_publ_contact_author_address
;
Department of Chemistry, University of Malaya,
50603 Kuala Lumpur, Malaysia
;
_publ_contact_author_email
;
edward.tiekink@gmail.com
;
_publ_contact_author_fax     ' +60 3 7967 4193 '
_publ_contact_author_phone     ' +60 3 7967 6775 '
_publ_section_title
;\
2-{[2-Methyl-3-(2-methylphenyl)-4-oxo-3,4-dihydroquinazolin-8-yl]oxy}\
acetonitrile
;
loop_
    _publ_author_name
    _publ_author_footnote
    _publ_author_address
    'Adel S. El-Azab'
;
Additional correspondence author, e-mail: adelazaba@yahoo.com.
;
;
Department of Pharmaceutical Chemistry, College of Pharmacy,
King Saud University, Riyadh 11451, Saudi Arabia
Department of Organic Chemistry, Faculty of Pharmacy, Al-Azhar University,
Cairo 11884, Egypt
;
    'Alaa A.-M. Abdel-Aziz' .
;
Department of Pharmaceutical Chemistry, College of Pharmacy,
King Saud University, Riyadh 11451, Saudi Arabia
Department of Medicinal Chemistry, Faculty of Pharmacy,
University of Mansoura, Mansoura 35516, Egypt
;
    'Mohamed A. Al-Omar' .
;
Department of Pharmaceutical Chemistry, College of Pharmacy,
King Saud University, Riyadh 11451, Saudi Arabia
;
    'Ng, Seik Weng' .
;
     Department of Chemistry
     University of Malaya
     50603 Kuala Lumpur
     Malaysia
     Chemistry Department
     Faculty of Science
     King Abdulaziz University
     PO Box 80203 Jeddah
     Saudi Arabia
;
    'Tiekink, Edward R. T.' .
;
Department of Chemistry, University of Malaya,
50603 Kuala Lumpur, Malaysia
;
data_I
_audit_creation_method     SHELXL-97
_chemical_name_systematic
;
2-{[2-Methyl-3-(2-methylphenyl)-4-oxo-3,4-dihydroquinazolin-8-
yl]oxy}acetonitrile
;
_chemical_name_common     ?
_chemical_formula_moiety     'C18 H15 N3 O2'
_chemical_formula_sum     'C18 H15 N3 O2'
_chemical_formula_iupac     'C18 H15 N3 O2'
_chemical_formula_weight     305.33
_chemical_melting_point     ?
_symmetry_cell_setting     monoclinic
_symmetry_space_group_name_H-M     'P 21/c'
_symmetry_space_group_name_Hall     '-P 2ybc'
loop_
    _symmetry_equiv_pos_as_xyz
    'x, y, z'
    '-x, y+1/2, -z+1/2'
    '-x, -y, -z'
    'x, -y-1/2, z-1/2'
_cell_length_a     15.4721(3)
_cell_length_b     6.77750(10)
_cell_length_c     15.0124(4)
_cell_angle_alpha     90.00
_cell_angle_beta     109.143(3)
_cell_angle_gamma     90.00
_cell_volume     1487.18(5)
_cell_formula_units_Z     4
_cell_measurement_reflns_used     5616
_cell_measurement_theta_min     3.0209
_cell_measurement_theta_max     76.1179
_cell_measurement_temperature     100(2)
_exptl_crystal_description     prism
_exptl_crystal_colour     colourless
_exptl_crystal_size_max     0.30
_exptl_crystal_size_mid     0.25
_exptl_crystal_size_min     0.20
_exptl_crystal_density_diffrn     1.364
_exptl_crystal_density_meas     ?
_exptl_crystal_density_method     'not measured'
_exptl_crystal_F_000     640
_exptl_absorpt_coefficient_mu     0.741
_exptl_absorpt_correction_type     multi-scan
_exptl_absorpt_process_details     '(CrysAlis PRO; Agilent, 2012)'
_exptl_absorpt_correction_T_min     0.8083
_exptl_absorpt_correction_T_max     0.8659
_diffrn_ambient_temperature     100(2)
_diffrn_radiation_type     CuK\a
_diffrn_radiation_wavelength     1.54184
_diffrn_radiation_source     'SuperNova (Cu) X-ray Source'
_diffrn_radiation_monochromator     Mirror
_diffrn_measurement_device_type
                     'Agilent SuperNova Dual diffractometer with Atlas detector'
_diffrn_measurement_method     '\w scan'
_diffrn_detector_area_resol_mean     10.4041
_diffrn_reflns_number     10100
_diffrn_reflns_av_R_equivalents     0.0184
_diffrn_reflns_av_sigmaI/netI     0.0156
_diffrn_reflns_theta_min     3.02
_diffrn_reflns_theta_max     76.31
_diffrn_reflns_theta_full     76.31
_diffrn_measured_fraction_theta_max     0.988
_diffrn_measured_fraction_theta_full     0.988
_diffrn_reflns_limit_h_min     -13
_diffrn_reflns_limit_h_max     19
_diffrn_reflns_limit_k_min     -8
_diffrn_reflns_limit_k_max     8
_diffrn_reflns_limit_l_min     -18
_diffrn_reflns_limit_l_max     18
_diffrn_standards_number     0
_diffrn_standards_interval_count     0
_diffrn_standards_interval_time     0
_diffrn_standards_decay_%     0
_reflns_number_total     3088
_reflns_number_gt     2908
_reflns_threshold_expression     I>2\s(I)
_refine_ls_structure_factor_coef     Fsqd
_refine_ls_matrix_type     full
_refine_ls_R_factor_all     0.0465
_refine_ls_R_factor_gt     0.0440
_refine_ls_wR_factor_gt     0.1212
_refine_ls_wR_factor_ref     0.1231
_refine_ls_goodness_of_fit_ref     1.088
_refine_ls_restrained_S_all     1.081
_refine_ls_number_reflns     3088
_refine_ls_number_parameters     233
_refine_ls_number_restraints     58
_refine_ls_hydrogen_treatment     constr
_refine_ls_weighting_scheme     calc
_refine_ls_weighting_details
         'calc w=1/[\s^2^(Fo^2^)+(0.0629P)^2^+0.6598P] where P=(Fo^2^+2Fc^2^)/3'
_atom_sites_solution_hydrogens     geom
_atom_sites_solution_primary     direct
_atom_sites_solution_secondary     difmap
_refine_ls_shift/su_max     0.001
_refine_ls_shift/su_mean     0.001
_refine_diff_density_max     0.268
_refine_diff_density_min     -0.202
_refine_ls_extinction_method     none
_refine_ls_extinction_coef     ?
loop_
    _atom_type_symbol
    _atom_type_description
    _atom_type_scat_dispersion_real
    _atom_type_scat_dispersion_imag
    _atom_type_scat_source
    'C' 'C' 0.0181 0.0091
                         'International Tables Vol C Tables 4.2.6.8 and 6.1.1.4'
    'H' 'H' 0.0000 0.0000
                         'International Tables Vol C Tables 4.2.6.8 and 6.1.1.4'
    'N' 'N' 0.0311 0.0180
                         'International Tables Vol C Tables 4.2.6.8 and 6.1.1.4'
    'O' 'O' 0.0492 0.0322
                         'International Tables Vol C Tables 4.2.6.8 and 6.1.1.4'
_computing_data_collection     'CrysAlis PRO (Agilent, 2012)'
_computing_cell_refinement     'CrysAlis PRO (Agilent, 2012)'
_computing_data_reduction     'CrysAlis PRO (Agilent, 2012)'
_computing_structure_solution     'SHELXS97 (Sheldrick, 2008)'
_computing_structure_refinement     'SHELXL97 (Sheldrick, 2008)'
_computing_molecular_graphics
;
ORTEP-3 (Farrugia, 1997) and DIAMOND (Brandenburg, 2006)
;
_computing_publication_material     'publCIF (Westrip, 2010)'
loop_
    _atom_site_type_symbol
    _atom_site_label
    _atom_site_fract_x
    _atom_site_fract_y
    _atom_site_fract_z
    _atom_site_U_iso_or_equiv
    _atom_site_adp_type
    _atom_site_calc_flag
    _atom_site_refinement_flags
    _atom_site_occupancy
    _atom_site_symmetry_multiplicity
    _atom_site_disorder_assembly
    _atom_site_disorder_group
    O O1 0.85217(7) 0.62011(15) 0.76440(7) 0.0273(2) Uani d . 1 1 . .
    O O2 0.54879(6) 0.18507(14) 0.48673(6) 0.0219(2) Uani d . 1 1 A .
    N N1 0.67419(7) 0.16913(16) 0.65621(7) 0.0191(2) Uani d D 1 1 . .
    N N2 0.79168(8) 0.31930(17) 0.78022(8) 0.0240(3) Uani d . 1 1 . .
    N N3 0.56836(9) 0.0563(2) 0.27639(9) 0.0335(3) Uani d . 1 1 . .
    C C1 0.84789(10) 0.3118(2) 0.88003(10) 0.0198(3) Uani d PDU 0.852(3) 1 A 1
    C C2 0.80993(12) 0.3639(3) 0.94860(12) 0.0236(4) Uani d PDU 0.852(3) 1 A 1
    H H2 0.7479 0.4052 0.9309 0.028 Uiso calc PR 0.852(3) 1 A 1
    C C3 0.86293(11) 0.3554(3) 1.04297(11) 0.0254(4) Uani d PDU 0.852(3) 1 A 1
    H H3 0.8372 0.3884 1.0905 0.031 Uiso calc PR 0.852(3) 1 A 1
    C C4 0.95376(11) 0.2982(2) 1.06740(12) 0.0251(4) Uani d PDU 0.852(3) 1 A 1
    H H4 0.9908 0.2941 1.1319 0.030 Uiso calc PR 0.852(3) 1 A 1
    C C5 0.99064(13) 0.2473(3) 0.99821(12) 0.0238(4) Uani d PDU 0.852(3) 1 A 1
    H H5 1.0529 0.2079 1.0161 0.029 Uiso calc PR 0.852(3) 1 A 1
    C C6 0.93854(10) 0.2525(2) 0.90252(11) 0.0209(3) Uani d PDU 0.852(3) 1 A 1
    C C7 0.97864(12) 0.1972(3) 0.82743(12) 0.0266(4) Uani d PDU 0.852(3) 1 A 1
    H H7A 0.9439 0.0872 0.7902 0.040 Uiso calc PR 0.852(3) 1 A 1
    H H7B 1.0426 0.1576 0.8570 0.040 Uiso calc PR 0.852(3) 1 A 1
    H H7C 0.9756 0.3108 0.7861 0.040 Uiso calc PR 0.852(3) 1 A 1
    C C1' 0.8823(5) 0.2844(13) 0.8555(5) 0.0198(3) Uani d PD 0.148 1 A 2
    C C2' 0.9622(6) 0.2131(19) 0.8473(7) 0.0236(4) Uani d PD 0.148 1 A 2
    H H2' 0.9647 0.1831 0.7864 0.028 Uiso calc PR 0.148(3) 1 A 2
    C C3' 1.0393(6) 0.1834(14) 0.9251(5) 0.0254(4) Uani d PD 0.148 1 A 2
    H H3' 1.0942 0.1315 0.9191 0.031 Uiso calc PR 0.148(3) 1 A 2
    C C4' 1.0329(7) 0.2322(16) 1.0114(6) 0.0251(4) Uani d PD 0.148 1 A 2
    H H4' 1.0851 0.2179 1.0661 0.030 Uiso calc PR 0.148(3) 1 A 2
    C C5' 0.9526(5) 0.3015(15) 1.0207(7) 0.0238(4) Uani d PD 0.148 1 A 2
    H H5' 0.9500 0.3279 1.0819 0.029 Uiso calc PR 0.148(3) 1 A 2
    C C6' 0.8746(5) 0.3340(13) 0.9418(5) 0.0209(3) Uani d PD 0.148 1 A 2
    C C7' 0.7884(7) 0.4203(19) 0.9493(9) 0.0266(4) Uani d PD 0.148 1 A 2
    H H7'1 0.7802 0.5539 0.9229 0.040 Uiso calc PR 0.148(3) 1 A 2
    H H7'2 0.7922 0.4255 1.0157 0.040 Uiso calc PR 0.148(3) 1 A 2
    H H7'3 0.7363 0.3380 0.9141 0.040 Uiso calc PR 0.148(3) 1 A 2
    C C8 0.73758(10) -0.0128(2) 0.80091(10) 0.0269(3) Uani d . 1 1 . .
    H H8A 0.6914 -0.1089 0.7665 0.040 Uiso calc R 1 1 A .
    H H8B 0.7263 0.0254 0.8591 0.040 Uiso calc R 1 1 . .
    H H8C 0.7986 -0.0718 0.8166 0.040 Uiso calc R 1 1 . .
    C C9 0.73225(9) 0.16577(19) 0.74080(9) 0.0207(3) Uani d . 1 1 A .
    C C10 0.79631(9) 0.49066(19) 0.72958(9) 0.0214(3) Uani d . 1 1 A .
    C C11 0.72916(8) 0.49846(19) 0.63470(9) 0.0194(3) Uani d . 1 1 . .
    C C12 0.72363(9) 0.6660(2) 0.57818(10) 0.0233(3) Uani d . 1 1 A .
    H H12 0.7641 0.7740 0.6006 0.028 Uiso calc R 1 1 . .
    C C13 0.65887(10) 0.6718(2) 0.48982(10) 0.0250(3) Uani d . 1 1 . .
    H H13 0.6546 0.7848 0.4512 0.030 Uiso calc R 1 1 A .
    C C14 0.59904(9) 0.5124(2) 0.45607(9) 0.0226(3) Uani d . 1 1 A .
    H H14 0.5547 0.5182 0.3949 0.027 Uiso calc R 1 1 . .
    C C15 0.60444(9) 0.34748(19) 0.51141(9) 0.0194(3) Uani d . 1 1 . .
    C C16 0.67042(8) 0.33768(19) 0.60284(9) 0.0180(3) Uani d . 1 1 A .
    C C17 0.48506(9) 0.1754(2) 0.39353(9) 0.0214(3) Uani d . 1 1 . .
    H H17A 0.4566 0.3065 0.3750 0.026 Uiso calc R 1 1 A .
    H H17B 0.4360 0.0802 0.3916 0.026 Uiso calc R 1 1 . .
    C C18 0.53176(9) 0.1132(2) 0.32659(9) 0.0241(3) Uani d . 1 1 A .
loop_
    _atom_site_aniso_label
    _atom_site_aniso_U_11
    _atom_site_aniso_U_22
    _atom_site_aniso_U_33
    _atom_site_aniso_U_12
    _atom_site_aniso_U_13
    _atom_site_aniso_U_23
    O1 0.0235(5) 0.0235(5) 0.0290(5) -0.0051(4) 0.0005(4) -0.0022(4)
    O2 0.0232(5) 0.0227(5) 0.0156(4) -0.0063(4) 0.0008(4) 0.0008(3)
    N1 0.0191(5) 0.0192(5) 0.0179(5) -0.0005(4) 0.0045(4) -0.0012(4)
    N2 0.0230(6) 0.0212(6) 0.0209(6) -0.0026(4) -0.0022(4) -0.0004(4)
    N3 0.0336(7) 0.0396(7) 0.0273(6) -0.0035(6) 0.0100(5) -0.0055(5)
    C1 0.0192(8) 0.0207(7) 0.0170(8) -0.0021(6) 0.0028(6) -0.0016(6)
    C2 0.0183(8) 0.0276(9) 0.0244(8) -0.0003(6) 0.0061(7) -0.0028(7)
    C3 0.0281(8) 0.0283(8) 0.0214(7) -0.0048(6) 0.0100(6) -0.0036(6)
    C4 0.0271(8) 0.0258(8) 0.0190(8) -0.0061(6) 0.0029(6) -0.0004(6)
    C5 0.0174(8) 0.0254(8) 0.0267(8) -0.0020(7) 0.0046(7) 0.0022(6)
    C6 0.0207(7) 0.0205(7) 0.0212(7) -0.0016(6) 0.0064(6) -0.0004(6)
    C7 0.0246(9) 0.0314(9) 0.0254(9) 0.0048(7) 0.0105(6) 0.0007(7)
    C1' 0.0192(8) 0.0207(7) 0.0170(8) -0.0021(6) 0.0028(6) -0.0016(6)
    C2' 0.0183(8) 0.0276(9) 0.0244(8) -0.0003(6) 0.0061(7) -0.0028(7)
    C3' 0.0281(8) 0.0283(8) 0.0214(7) -0.0048(6) 0.0100(6) -0.0036(6)
    C4' 0.0271(8) 0.0258(8) 0.0190(8) -0.0061(6) 0.0029(6) -0.0004(6)
    C5' 0.0174(8) 0.0254(8) 0.0267(8) -0.0020(7) 0.0046(7) 0.0022(6)
    C6' 0.0207(7) 0.0205(7) 0.0212(7) -0.0016(6) 0.0064(6) -0.0004(6)
    C7' 0.0246(9) 0.0314(9) 0.0254(9) 0.0048(7) 0.0105(6) 0.0007(7)
    C8 0.0319(7) 0.0218(7) 0.0210(6) -0.0029(5) 0.0006(5) 0.0016(5)
    C9 0.0201(6) 0.0200(6) 0.0200(6) -0.0005(5) 0.0039(5) -0.0022(5)
    C10 0.0184(6) 0.0206(6) 0.0235(6) -0.0002(5) 0.0045(5) -0.0023(5)
    C11 0.0176(6) 0.0208(6) 0.0195(6) -0.0001(5) 0.0058(5) -0.0018(5)
    C12 0.0229(6) 0.0214(6) 0.0254(7) -0.0038(5) 0.0077(5) -0.0014(5)
    C13 0.0294(7) 0.0222(6) 0.0235(7) -0.0021(5) 0.0088(5) 0.0038(5)
    C14 0.0233(6) 0.0252(7) 0.0182(6) -0.0013(5) 0.0051(5) 0.0007(5)
    C15 0.0191(6) 0.0208(6) 0.0185(6) -0.0026(5) 0.0063(5) -0.0026(5)
    C16 0.0170(6) 0.0197(6) 0.0180(6) 0.0003(5) 0.0066(5) -0.0011(5)
    C17 0.0193(6) 0.0264(7) 0.0156(6) -0.0037(5) 0.0017(5) 0.0001(5)
    C18 0.0231(6) 0.0268(7) 0.0187(6) -0.0042(5) 0.0019(5) 0.0000(5)
loop_
    _geom_bond_atom_site_label_1
    _geom_bond_atom_site_label_2
    _geom_bond_site_symmetry_2
    _geom_bond_distance
    _geom_bond_publ_flag
    O1 C10 . 1.2222(17) ?
    O2 C15 . 1.3714(15) ?
    O2 C17 . 1.4246(14) ?
    N1 C9 . 1.2930(16) ?
    N1 C16 . 1.3854(17) ?
    N2 C9 . 1.3862(17) ?
    N2 C10 . 1.4027(18) ?
    N2 C1 . 1.4661(17) ?
    N2 C1' . 1.504(7) ?
    N3 C18 . 1.148(2) ?
    C1 C2 . 1.388(2) ?
    C1 C6 . 1.390(2) ?
    C2 C3 . 1.386(2) ?
    C2 H2 . 0.9500 ?
    C3 C4 . 1.386(2) ?
    C3 H3 . 0.9500 ?
    C4 C5 . 1.383(2) ?
    C4 H4 . 0.9500 ?
    C5 C6 . 1.398(2) ?
    C5 H5 . 0.9500 ?
    C6 C7 . 1.501(2) ?
    C7 H7A . 0.9800 ?
    C7 H7B . 0.9800 ?
    C7 H7C . 0.9800 ?
    C1' C2' . 1.369(8) ?
    C1' C6' . 1.382(7) ?
    C2' C3' . 1.383(8) ?
    C2' H2' . 0.9500 ?
    C3' C4' . 1.372(8) ?
    C3' H3' . 0.9500 ?
    C4' C5' . 1.376(8) ?
    C4' H4' . 0.9500 ?
    C5' C6' . 1.404(8) ?
    C5' H5' . 0.9500 ?
    C6' C7' . 1.492(8) ?
    C7' H7'1 . 0.9800 ?
    C7' H7'2 . 0.9800 ?
    C7' H7'3 . 0.9800 ?
    C8 C9 . 1.4956(18) ?
    C8 H8A . 0.9800 ?
    C8 H8B . 0.9800 ?
    C8 H8C . 0.9800 ?
    C10 C11 . 1.4631(17) ?
    C11 C16 . 1.3990(18) ?
    C11 C12 . 1.4030(19) ?
    C12 C13 . 1.3760(19) ?
    C12 H12 . 0.9500 ?
    C13 C14 . 1.4045(19) ?
    C13 H13 . 0.9500 ?
    C14 C15 . 1.3788(19) ?
    C14 H14 . 0.9500 ?
    C15 C16 . 1.4183(17) ?
    C17 C18 . 1.4785(19) ?
    C17 H17A . 0.9900 ?
    C17 H17B . 0.9900 ?
loop_
    _geom_angle_atom_site_label_1
    _geom_angle_atom_site_label_2
    _geom_angle_atom_site_label_3
    _geom_angle_site_symmetry_1
    _geom_angle_site_symmetry_3
    _geom_angle
    _geom_angle_publ_flag
    C15 O2 C17 . . 118.25(10) ?
    C9 N1 C16 . . 117.80(11) ?
    C9 N2 C10 . . 122.33(11) ?
    C9 N2 C1 . . 119.90(11) ?
    C10 N2 C1 . . 117.64(11) ?
    C9 N2 C1' . . 121.8(4) ?
    C10 N2 C1' . . 109.7(4) ?
    C2 C1 C6 . . 122.15(14) ?
    C2 C1 N2 . . 119.73(13) ?
    C6 C1 N2 . . 118.11(13) ?
    C3 C2 C1 . . 119.69(15) ?
    C3 C2 H2 . . 120.2 ?
    C1 C2 H2 . . 120.2 ?
    C2 C3 C4 . . 119.39(15) ?
    C2 C3 H3 . . 120.3 ?
    C4 C3 H3 . . 120.3 ?
    C5 C4 C3 . . 120.21(16) ?
    C5 C4 H4 . . 119.9 ?
    C3 C4 H4 . . 119.9 ?
    C4 C5 C6 . . 121.65(17) ?
    C4 C5 H5 . . 119.2 ?
    C6 C5 H5 . . 119.2 ?
    C1 C6 C5 . . 116.90(14) ?
    C1 C6 C7 . . 121.48(14) ?
    C5 C6 C7 . . 121.62(14) ?
    C2' C1' C6' . . 121.9(7) ?
    C2' C1' N2 . . 129.4(6) ?
    C6' C1' N2 . . 108.6(5) ?
    C1' C2' C3' . . 122.0(8) ?
    C1' C2' H2' . . 119.0 ?
    C3' C2' H2' . . 119.0 ?
    C4' C3' C2' . . 116.9(8) ?
    C4' C3' H3' . . 121.6 ?
    C2' C3' H3' . . 121.6 ?
    C5' C4' C3' . . 121.7(8) ?
    C5' C4' H4' . . 119.2 ?
    C3' C4' H4' . . 119.2 ?
    C4' C5' C6' . . 121.6(8) ?
    C4' C5' H5' . . 119.2 ?
    C6' C5' H5' . . 119.2 ?
    C1' C6' C5' . . 115.9(7) ?
    C1' C6' C7' . . 121.3(7) ?
    C5' C6' C7' . . 122.8(8) ?
    C6' C7' H7'1 . . 109.5 ?
    C6' C7' H7'2 . . 109.5 ?
    H7'1 C7' H7'2 . . 109.5 ?
    C6' C7' H7'3 . . 109.5 ?
    H7'1 C7' H7'3 . . 109.5 ?
    H7'2 C7' H7'3 . . 109.5 ?
    C9 C8 H8A . . 109.5 ?
    C9 C8 H8B . . 109.5 ?
    H8A C8 H8B . . 109.5 ?
    C9 C8 H8C . . 109.5 ?
    H8A C8 H8C . . 109.5 ?
    H8B C8 H8C . . 109.5 ?
    N1 C9 N2 . . 123.78(12) ?
    N1 C9 C8 . . 119.34(12) ?
    N2 C9 C8 . . 116.88(11) ?
    O1 C10 N2 . . 121.15(12) ?
    O1 C10 C11 . . 124.56(12) ?
    N2 C10 C11 . . 114.29(11) ?
    C16 C11 C12 . . 121.31(12) ?
    C16 C11 C10 . . 118.62(12) ?
    C12 C11 C10 . . 120.07(12) ?
    C13 C12 C11 . . 119.14(12) ?
    C13 C12 H12 . . 120.4 ?
    C11 C12 H12 . . 120.4 ?
    C12 C13 C14 . . 120.74(12) ?
    C12 C13 H13 . . 119.6 ?
    C14 C13 H13 . . 119.6 ?
    C15 C14 C13 . . 120.24(12) ?
    C15 C14 H14 . . 119.9 ?
    C13 C14 H14 . . 119.9 ?
    O2 C15 C14 . . 125.40(11) ?
    O2 C15 C16 . . 114.38(11) ?
    C14 C15 C16 . . 120.21(12) ?
    N1 C16 C11 . . 123.03(12) ?
    N1 C16 C15 . . 118.60(11) ?
    C11 C16 C15 . . 118.36(12) ?
    O2 C17 C18 . . 110.21(10) ?
    O2 C17 H17A . . 109.6 ?
    C18 C17 H17A . . 109.6 ?
    O2 C17 H17B . . 109.6 ?
    C18 C17 H17B . . 109.6 ?
    H17A C17 H17B . . 108.1 ?
    N3 C18 C17 . . 176.83(16) ?
loop_
    _geom_torsion_atom_site_label_1
    _geom_torsion_atom_site_label_2
    _geom_torsion_atom_site_label_3
    _geom_torsion_atom_site_label_4
    _geom_torsion_site_symmetry_1
    _geom_torsion_site_symmetry_2
    _geom_torsion_site_symmetry_3
    _geom_torsion_site_symmetry_4
    _geom_torsion
    _geom_torsion_publ_flag
    C9 N2 C1 C2 . . . . -80.62(18) ?
    C10 N2 C1 C2 . . . . 95.27(17) ?
    C1' N2 C1 C2 . . . . 176.6(7) ?
    C9 N2 C1 C6 . . . . 99.54(17) ?
    C10 N2 C1 C6 . . . . -84.56(17) ?
    C1' N2 C1 C6 . . . . -3.2(7) ?
    C6 C1 C2 C3 . . . . -0.6(3) ?
    N2 C1 C2 C3 . . . . 179.53(14) ?
    C1 C2 C3 C4 . . . . 1.1(3) ?
    C2 C3 C4 C5 . . . . -1.0(3) ?
    C3 C4 C5 C6 . . . . 0.3(3) ?
    C2 C1 C6 C5 . . . . 0.0(2) ?
    N2 C1 C6 C5 . . . . 179.79(13) ?
    C2 C1 C6 C7 . . . . -179.81(16) ?
    N2 C1 C6 C7 . . . . 0.0(2) ?
    C4 C5 C6 C1 . . . . 0.2(2) ?
    C4 C5 C6 C7 . . . . 179.99(16) ?
    C9 N2 C1' C2' . . . . 77.1(11) ?
    C10 N2 C1' C2' . . . . -75.8(11) ?
    C1 N2 C1' C2' . . . . 172.7(16) ?
    C9 N2 C1' C6' . . . . -101.8(6) ?
    C10 N2 C1' C6' . . . . 105.3(6) ?
    C1 N2 C1' C6' . . . . -6.3(4) ?
    C6' C1' C2' C3' . . . . 1.2(18) ?
    N2 C1' C2' C3' . . . . -177.6(9) ?
    C1' C2' C3' C4' . . . . -1.2(17) ?
    C2' C3' C4' C5' . . . . 2.1(16) ?
    C3' C4' C5' C6' . . . . -2.9(16) ?
    C2' C1' C6' C5' . . . . -1.8(14) ?
    N2 C1' C6' C5' . . . . 177.2(7) ?
    C2' C1' C6' C7' . . . . 177.2(11) ?
    N2 C1' C6' C7' . . . . -3.8(12) ?
    C4' C5' C6' C1' . . . . 2.7(14) ?
    C4' C5' C6' C7' . . . . -176.3(10) ?
    C16 N1 C9 N2 . . . . -1.16(19) ?
    C16 N1 C9 C8 . . . . 179.33(12) ?
    C10 N2 C9 N1 . . . . -2.5(2) ?
    C1 N2 C9 N1 . . . . 173.15(13) ?
    C1' N2 C9 N1 . . . . -152.1(3) ?
    C10 N2 C9 C8 . . . . 176.97(12) ?
    C1 N2 C9 C8 . . . . -7.33(19) ?
    C1' N2 C9 C8 . . . . 27.4(4) ?
    C9 N2 C10 O1 . . . . -176.60(13) ?
    C1 N2 C10 O1 . . . . 7.61(19) ?
    C1' N2 C10 O1 . . . . -23.8(3) ?
    C9 N2 C10 C11 . . . . 3.95(18) ?
    C1 N2 C10 C11 . . . . -171.84(11) ?
    C1' N2 C10 C11 . . . . 156.7(3) ?
    O1 C10 C11 C16 . . . . 178.61(13) ?
    N2 C10 C11 C16 . . . . -1.97(17) ?
    O1 C10 C11 C12 . . . . -2.4(2) ?
    N2 C10 C11 C12 . . . . 177.05(12) ?
    C16 C11 C12 C13 . . . . 0.2(2) ?
    C10 C11 C12 C13 . . . . -178.82(12) ?
    C11 C12 C13 C14 . . . . -0.2(2) ?
    C12 C13 C14 C15 . . . . 0.1(2) ?
    C17 O2 C15 C14 . . . . 5.87(18) ?
    C17 O2 C15 C16 . . . . -175.36(10) ?
    C13 C14 C15 O2 . . . . 178.74(12) ?
    C13 C14 C15 C16 . . . . 0.0(2) ?
    C9 N1 C16 C11 . . . . 3.16(18) ?
    C9 N1 C16 C15 . . . . -177.30(11) ?
    C12 C11 C16 N1 . . . . 179.49(12) ?
    C10 C11 C16 N1 . . . . -1.50(18) ?
    C12 C11 C16 C15 . . . . -0.06(19) ?
    C10 C11 C16 C15 . . . . 178.95(11) ?
    O2 C15 C16 N1 . . . . 1.55(17) ?
    C14 C15 C16 N1 . . . . -179.61(12) ?
    O2 C15 C16 C11 . . . . -178.89(11) ?
    C14 C15 C16 C11 . . . . -0.05(18) ?
    C15 O2 C17 C18 . . . . 79.24(14) ?
loop_
    _geom_hbond_atom_site_label_D
    _geom_hbond_atom_site_label_H
    _geom_hbond_atom_site_label_A
    _geom_hbond_site_symmetry_A
    _geom_hbond_distance_DH
    _geom_hbond_distance_HA
    _geom_hbond_distance_DA
    _geom_hbond_angle_DHA
    C4 H4 O1 3_767 0.95 2.49 3.275(2) 140
    C8 H8C O1 1_545 0.98 2.47 3.2048(18) 132
    C17 H17B O2 3_656 0.99 2.52 3.1768(16) 124
    C17 H17B N1 3_656 0.99 2.34 3.2976(18) 163
    C3 H3 Cg1 4_555 0.95 2.95 3.6775(18) 134
    C17 H17A Cg2 3_666 0.99 2.83 3.4979(15) 125
