# Supplementary material for: 2-{[2-Methyl-3-(2-methyl­phen­yl)-4-oxo-3,4-dihydro­quinazolin-8-yl]­oxy}acetonitrile
Source: Acta Crystallogr Sect E Struct Rep Online. 2012 Jun 16;68(Pt 7):o2105–6. doi: 10.1107/S1600536812026165 (PMC3393918; doi:10.1107/S1600536812026165)
Supplement: Supplementary file 2 [file e-68-o2105-Isup2.hkl]

# 
# h,k,l, Fc-squared, Fo-squared, sigma(Fo-squared) and status flag 
# 
data_I
_shelx_title '  P21/c' 
_shelx_refln_list_code          4 
_shelx_F_calc_maximum      115.60 
_exptl_crystal_F_000       640.00 
_reflns_d_resolution_high  0.7935 
 
loop_ 
 _symmetry_equiv_pos_as_xyz 
 'x, y, z' 
 '-x, y+1/2, -z+1/2' 
 '-x, -y, -z' 
 'x, -y-1/2, z-1/2' 
 
_cell_length_a    15.4721 
_cell_length_b     6.7775 
_cell_length_c    15.0124 
_cell_angle_alpha  90.000 
_cell_angle_beta  109.143 
_cell_angle_gamma  90.000 
 
_shelx_F_squared_multiplier     1.000 
 
loop_ 
 _refln_index_h 
 _refln_index_k 
 _refln_index_l 
 _refln_F_squared_calc 
 _refln_F_squared_meas 
 _refln_F_squared_sigma 
 _refln_observed_status 
   1   0   0      376.72      321.41      2.62 o 
   2   0   0      382.38      331.46      3.39 o 
   3   0   0        0.02        6.75      0.50 o 
   4   0   0     3809.65     3256.43     40.94 o 
   5   0   0      500.82      455.69      4.86 o 
   6   0   0      696.26      696.50      6.65 o 
   7   0   0     1993.66     1936.21     21.66 o 
   8   0   0      365.74      370.10      5.78 o 
   9   0   0       13.88       23.36      1.59 o 
  10   0   0      805.04      814.39     15.36 o 
  11   0   0       37.23       31.42      3.29 o 
  12   0   0       33.96       34.78      1.78 o 
  13   0   0      271.18      306.45     14.02 o 
  14   0   0        2.49        3.73      1.44 o 
  15   0   0     2442.11     2429.26     24.09 o 
  16   0   0      202.14      232.61      8.76 o 
  17   0   0      807.76      845.77     14.40 o 
  18   0   0      138.55      132.54      4.49 o 
   1   1   0     9757.38     8114.38     13.40 o 
   2   1   0      355.49      270.07      6.92 o 
   3   1   0     2874.05     2605.58      9.27 o 
   4   1   0      163.30      164.49      2.08 o 
   5   1   0     1846.78     1695.57      9.02 o 
   6   1   0      530.03      510.98      6.91 o 
   7   1   0     2074.28     2089.30     14.12 o 
   8   1   0        1.01        2.17      0.56 o 
   9   1   0       13.21       12.30      1.35 o 
  10   1   0      519.79      472.11      6.51 o 
  11   1   0       57.56       59.69      1.76 o 
  12   1   0        0.71        5.40      1.39 o 
  13   1   0        0.86        9.90      1.12 o 
  14   1   0        1.15       18.52      2.27 o 
  15   1   0      293.75      326.73      6.30 o 
  16   1   0      667.69      666.69     10.29 o 
  17   1   0        7.32        8.43      1.15 o 
  18   1   0        2.56        1.95      0.48 o 
   0   2   0     7300.59     6501.98     19.71 o 
   1   2   0     3442.26     3352.90      9.28 o 
   2   2   0     4011.44     3634.09     14.03 o 
   3   2   0     1702.90     1557.93     10.00 o 
   4   2   0      165.40      141.70      2.11 o 
   5   2   0      183.41      191.31      3.02 o 
   6   2   0     3321.40     3431.76     18.65 o 
   7   2   0      235.15      259.56      4.12 o 
   8   2   0       53.09       70.45      2.33 o 
   9   2   0      170.36      157.54      3.62 o 
  10   2   0      276.49      261.12      6.35 o 
  11   2   0      106.65      107.31      2.14 o 
  12   2   0        9.42       10.70      0.89 o 
  13   2   0       90.88       74.06      2.18 o 
  14   2   0        5.59       13.28      1.09 o 
  15   2   0        2.39        3.01      1.05 o 
  16   2   0        0.01        1.04      0.80 o 
  17   2   0        5.65        4.31      0.84 o 
   1   3   0       53.01       53.22      1.22 o 
   2   3   0     1126.22     1168.97      9.28 o 
   3   3   0      105.36       99.88      3.38 o 
   4   3   0      584.49      620.46      5.54 o 
   5   3   0        3.67        7.71      0.83 o 
   6   3   0       95.51       91.75      3.50 o 
   7   3   0       41.82       53.33      2.05 o 
   8   3   0      417.27      397.43      5.82 o 
   9   3   0      165.77      172.61      3.21 o 
  10   3   0       26.96       28.13      1.06 o 
  11   3   0       19.16       19.28      0.97 o 
  12   3   0       33.39       29.08      1.36 o 
  13   3   0       13.79       15.29      1.11 o 
  14   3   0       38.05       37.19      1.42 o 
  15   3   0        7.20        5.18      0.74 o 
  16   3   0       41.88       35.87      2.04 o 
  17   3   0        3.14        4.09      0.70 o 
   0   4   0      201.61      189.07      6.68 o 
   1   4   0      420.83      458.23      6.64 o 
   2   4   0      202.58      210.38      3.86 o 
   3   4   0      924.04      873.15      9.85 o 
   4   4   0     1020.82     1068.58     11.09 o 
   5   4   0      391.81      426.49      8.33 o 
   6   4   0     1040.84     1043.29     12.40 o 
   7   4   0       18.35       20.17      1.00 o 
   8   4   0        3.86        3.02      0.51 o 
   9   4   0       25.52       16.01      1.15 o 
  10   4   0      104.67       87.76      2.62 o 
  11   4   0      100.64       81.30      2.50 o 
  12   4   0        1.32        1.76      0.54 o 
  13   4   0       67.47       78.04      2.00 o 
  14   4   0       22.31       15.72      0.97 o 
  15   4   0        2.61        4.44      0.65 o 
  16   4   0       29.41       29.26      2.44 o 
   1   5   0      410.30      414.30      9.23 o 
   2   5   0      128.17      120.30      4.38 o 
   3   5   0       42.57       37.09      1.78 o 
   4   5   0       77.46       86.66      1.89 o 
   5   5   0      112.87      118.81      2.29 o 
   6   5   0        0.65        1.56      0.38 o 
   7   5   0        7.32        7.15      0.84 o 
   8   5   0       21.01       25.92      1.34 o 
   9   5   0       18.27       14.18      1.02 o 
  10   5   0       29.71       21.45      1.33 o 
  11   5   0       26.04       27.95      1.29 o 
  12   5   0       31.35       31.29      1.76 o 
  13   5   0       95.11       89.24      1.81 o 
  14   5   0       27.48       23.94      1.02 o 
   0   6   0     3879.61     3852.78     37.01 o 
   1   6   0      536.05      526.64      7.55 o 
   2   6   0     1190.95     1179.56     10.16 o 
   3   6   0       24.12       25.70      3.25 o 
   4   6   0       22.97       22.71      1.80 o 
   5   6   0       49.73       49.74      2.27 o 
   6   6   0        5.17        6.42      0.94 o 
   7   6   0        5.06        3.91      0.76 o 
   8   6   0        1.80        1.89      0.47 o 
   9   6   0       35.21       36.71      1.49 o 
  10   6   0        0.97        1.17      0.44 o 
  11   6   0        0.90        0.65      0.52 o 
  12   6   0        2.03        3.82      0.67 o 
  13   6   0      288.21      225.56     10.86 o 
   1   7   0      223.38      230.50      4.39 o 
   2   7   0       23.88       27.57      1.56 o 
   3   7   0        0.05        0.67      0.79 o 
   4   7   0       79.09       83.46      3.83 o 
   5   7   0       84.11       84.93      3.74 o 
   6   7   0        3.81        1.97      0.91 o 
   7   7   0       35.70       40.67      2.35 o 
   8   7   0        9.95        7.49      0.83 o 
   9   7   0       10.41        7.87      1.04 o 
  10   7   0      260.50      209.76      3.55 o 
   0   8   0        4.18        7.10      2.10 o 
   1   8   0       83.99       77.60      2.11 o 
   2   8   0       24.44       23.58      1.17 o 
   3   8   0       14.86       15.23      1.25 o 
   4   8   0        0.76        0.92      0.52 o 
   5   8   0       25.99       25.90      1.39 o 
   6   8   0       34.59       39.24      1.50 o 
 -18   1   1      207.69      197.35      4.03 o 
 -17   1   1        0.13        0.81      0.71 o 
 -16   1   1      273.08      275.93      5.45 o 
 -15   1   1        0.20        4.42      1.65 o 
 -14   1   1       24.70       25.03      1.44 o 
 -13   1   1      115.40      109.10      2.86 o 
 -12   1   1       89.83       83.25      2.02 o 
 -11   1   1        2.44        7.93      1.19 o 
 -10   1   1       64.19       71.86      2.50 o 
  -9   1   1      113.50      104.68      2.86 o 
  -8   1   1      497.52      468.17      7.32 o 
  -7   1   1      183.70      187.73      3.98 o 
  -6   1   1      644.87      586.15      7.51 o 
  -5   1   1      194.47      193.78      2.71 o 
  -4   1   1     3764.80     3420.36     45.22 o 
  -3   1   1     3495.19     3046.87      8.14 o 
  -2   1   1     3217.55     2854.00      7.06 o 
  -1   1   1     4136.53     3836.94      7.51 o 
   0   1   1      100.72       87.42      1.11 o 
   1   1   1      198.42      205.78      2.23 o 
   2   1   1       26.61       29.15      1.13 o 
   3   1   1     7226.34     6602.28     14.85 o 
   4   1   1     4438.10     4126.24      7.51 o 
   5   1   1        5.56        9.54      0.74 o 
   6   1   1     1096.02     1144.40     10.03 o 
   7   1   1      545.35      524.35      8.62 o 
   8   1   1       60.06       65.33      2.23 o 
   9   1   1      610.88      644.60      7.41 o 
  10   1   1      283.18      283.13      6.35 o 
  11   1   1       12.32       11.47      0.73 o 
  12   1   1       89.34       91.54      2.36 o 
  13   1   1      574.23      608.90      6.80 o 
  14   1   1       26.71       30.41      1.75 o 
  15   1   1      349.46      364.75      8.12 o 
  16   1   1       22.80       24.71      2.10 o 
  17   1   1        9.75        7.36      1.01 o 
 -18   2   1       11.81        5.31      0.64 o 
 -17   2   1      116.24      128.22      3.77 o 
 -16   2   1       12.46       11.58      1.59 o 
 -15   2   1       12.69        8.73      1.01 o 
 -14   2   1       18.18       17.61      1.22 o 
 -13   2   1      292.55      281.96      3.49 o 
 -12   2   1      337.34      357.39      3.89 o 
 -11   2   1      184.73      195.57      2.63 o 
 -10   2   1      302.89      314.24      5.31 o 
  -9   2   1      147.40      152.25      3.49 o 
  -8   2   1      194.79      213.20      3.86 o 
  -7   2   1     3689.33     3689.70     32.85 o 
  -6   2   1      197.43      246.38      2.96 o 
  -5   2   1      113.35      103.72      1.77 o 
  -4   2   1      813.70      779.84      5.16 o 
  -3   2   1     1772.63     1689.33     13.28 o 
  -2   2   1       14.99       15.21      0.61 o 
  -1   2   1    13363.77    12195.79     87.80 o 
   0   2   1       40.95       49.21      2.96 o 
   1   2   1       43.55       59.56      2.78 o 
   2   2   1     1916.81     1786.10      6.48 o 
   3   2   1     1239.09     1224.85      4.62 o 
   4   2   1       18.08       25.02      1.07 o 
   5   2   1      853.59      860.97      8.09 o 
   6   2   1      698.72      684.64      6.40 o 
   7   2   1        7.11        8.72      1.03 o 
   8   2   1      428.55      425.80      9.83 o 
   9   2   1      758.98      766.76      8.21 o 
  10   2   1      268.66      281.23      3.63 o 
  11   2   1       20.03       19.73      0.96 o 
  12   2   1       42.44       48.37      1.97 o 
  13   2   1      286.48      265.81      5.05 o 
  14   2   1       34.54       31.40      1.73 o 
  15   2   1       17.35       13.95      1.29 o 
  16   2   1       55.14       57.82      2.75 o 
  17   2   1       10.43       10.51      1.01 o 
 -17   3   1       91.43       95.48      2.73 o 
 -16   3   1       68.31       64.83      2.84 o 
 -15   3   1       34.17       35.41      2.79 o 
 -14   3   1       47.44       46.10      1.61 o 
 -13   3   1        2.17        2.36      0.55 o 
 -12   3   1      538.48      496.88      5.32 o 
 -11   3   1       23.85       17.39      0.85 o 
 -10   3   1      189.11      179.85      2.52 o 
  -9   3   1        0.01        2.34      0.62 o 
  -8   3   1       23.21       24.87      1.50 o 
  -7   3   1       48.72       65.44      2.12 o 
  -6   3   1       21.26       27.72      1.21 o 
  -5   3   1      408.36      454.84      5.42 o 
  -4   3   1      180.92      198.48      3.12 o 
  -3   3   1     3133.77     3080.81     12.78 o 
  -2   3   1     1131.53     1102.66      7.51 o 
  -1   3   1       26.30       29.50      0.95 o 
   0   3   1     2833.78     2694.38     18.86 o 
   1   3   1      173.68      171.73      2.87 o 
   2   3   1       50.41       46.14      1.55 o 
   3   3   1     3441.24     3573.58     16.62 o 
   4   3   1     1313.96     1426.13     14.96 o 
   5   3   1      206.77      244.57      4.36 o 
   6   3   1        7.23        6.87      1.01 o 
   7   3   1      230.92      198.93      3.51 o 
   8   3   1       26.76       19.58      1.33 o 
   9   3   1       74.79       73.48      1.75 o 
  10   3   1       14.30       13.46      1.20 o 
  11   3   1       15.07       17.56      1.09 o 
  12   3   1        2.32        3.36      0.54 o 
  13   3   1       56.44       58.60      1.68 o 
  14   3   1       42.87       40.78      1.86 o 
  15   3   1        5.51        4.95      0.81 o 
  16   3   1       31.78       34.92      1.87 o 
 -16   4   1       31.19       29.18      1.60 o 
 -15   4   1       23.43       24.84      1.19 o 
 -14   4   1       46.70       41.35      1.41 o 
 -13   4   1      747.38      680.64      5.91 o 
 -12   4   1      139.84      128.79      2.76 o 
 -11   4   1       16.91       20.50      1.18 o 
 -10   4   1       34.82       36.62      1.55 o 
  -9   4   1       46.29       52.03      1.54 o 
  -8   4   1       24.87       31.11      1.17 o 
  -7   4   1     1531.13     1491.87     16.16 o 
  -6   4   1      807.99      854.01     12.07 o 
  -5   4   1        5.73       10.79      1.29 o 
  -4   4   1      375.22      382.03      6.48 o 
  -3   4   1     1167.61     1176.39     13.09 o 
  -2   4   1      248.85      267.20      4.33 o 
  -1   4   1      258.41      246.26      6.29 o 
   0   4   1      379.17      374.67      5.97 o 
   1   4   1      907.72      913.01      7.77 o 
   2   4   1       11.41       15.56      1.28 o 
   3   4   1      468.07      506.21      6.19 o 
   4   4   1       61.49       74.11      2.43 o 
   5   4   1       57.42       62.95      2.98 o 
   6   4   1        2.35        1.20      0.68 o 
   7   4   1        2.27        1.42      0.57 o 
   8   4   1       16.68       22.96      0.97 o 
   9   4   1       72.77       56.80      1.89 o 
  10   4   1       95.36      102.36      2.82 o 
  11   4   1      374.31      322.66      4.91 o 
  12   4   1       34.53       42.35      1.58 o 
  13   4   1       58.76       50.62      1.57 o 
  14   4   1       33.03       33.06      1.11 o 
  15   4   1       22.89       20.91      1.13 o 
 -15   5   1       45.37       49.82      2.52 o 
 -14   5   1        1.33        1.36      0.39 o 
 -13   5   1       34.22       26.27      1.04 o 
 -12   5   1        0.48        1.15      0.44 o 
 -11   5   1        0.05        1.33      0.55 o 
 -10   5   1       64.02       59.12      2.13 o 
  -9   5   1      178.16      194.59      3.71 o 
  -8   5   1      312.11      293.99      4.31 o 
  -7   5   1       74.03       77.97      2.24 o 
  -6   5   1      315.62      318.43      3.77 o 
  -5   5   1      154.50      165.43      2.49 o 
  -4   5   1       63.98       69.94      2.14 o 
  -3   5   1      826.50      814.87     10.50 o 
  -2   5   1      575.91      558.26     21.43 o 
  -1   5   1        8.12       10.37      1.82 o 
   0   5   1       55.45       49.22      2.80 o 
   1   5   1        1.22        0.06      1.12 o 
   2   5   1      107.69       96.58      3.90 o 
   3   5   1        0.13        1.94      0.41 o 
   4   5   1       73.79       71.38      2.06 o 
   5   5   1        0.34        1.10      0.42 o 
   6   5   1       60.65       60.54      1.99 o 
   7   5   1        0.04        0.52      0.54 o 
   8   5   1        1.01        2.29      0.57 o 
   9   5   1      599.26      572.85      5.85 o 
  10   5   1      114.67       92.27      2.29 o 
  11   5   1      101.84       96.20      2.26 o 
  12   5   1      104.94      115.02      2.24 o 
  13   5   1      407.74      397.24      4.61 o 
  14   5   1        3.80        3.93      0.64 o 
 -13   6   1        8.54        6.74      0.73 o 
 -12   6   1       49.68       42.99      1.33 o 
 -11   6   1        0.49        2.36      0.52 o 
 -10   6   1       48.45       44.94      1.52 o 
  -9   6   1        2.58        2.80      0.58 o 
  -8   6   1       10.43        9.91      0.92 o 
  -7   6   1       75.17       75.32      2.32 o 
  -6   6   1       24.64       27.16      1.58 o 
  -5   6   1        7.29        5.52      1.03 o 
  -4   6   1      144.91      152.16      4.41 o 
  -3   6   1      810.81      799.91     11.62 o 
  -2   6   1       25.69       29.43      3.58 o 
  -1   6   1        8.84       15.53      4.36 o 
   0   6   1      169.07      161.73      3.75 o 
   1   6   1       35.93       41.61      2.27 o 
   2   6   1      407.80      406.88      6.01 o 
   3   6   1       20.53       23.53      1.53 o 
   4   6   1       65.12       65.27      2.21 o 
   5   6   1       82.20       86.23      2.92 o 
   6   6   1        0.49        0.65      0.59 o 
   7   6   1       61.76       65.89      2.46 o 
   8   6   1       41.73       42.32      1.93 o 
   9   6   1        2.33        1.82      0.59 o 
  10   6   1        1.81        2.07      0.50 o 
  11   6   1       76.38       76.09      2.31 o 
  12   6   1        2.56        2.74      0.53 o 
 -10   7   1        0.35        0.29      0.38 o 
  -9   7   1       54.67       58.55      2.08 o 
  -8   7   1        0.32        0.73      0.37 o 
  -7   7   1       37.66       36.17      2.31 o 
  -6   7   1      347.85      361.47      7.37 o 
  -5   7   1        6.83        8.44      1.48 o 
  -4   7   1        0.04        0.63      0.97 o 
  -3   7   1      154.77      153.98      4.06 o 
  -2   7   1       76.99       93.43      3.29 o 
  -1   7   1      165.65      174.54      3.83 o 
   0   7   1      204.28      213.39      4.23 o 
   1   7   1       56.46       59.87      2.39 o 
   2   7   1       22.90       18.36      1.25 o 
   3   7   1       63.16       55.75      2.28 o 
   4   7   1        0.47        0.97      0.94 o 
   5   7   1        0.09        0.73      0.85 o 
   6   7   1       17.75       20.32      1.82 o 
   7   7   1       90.45       86.32      3.27 o 
   8   7   1        0.12        0.14      0.49 o 
   9   7   1       49.22       44.18      1.46 o 
  10   7   1        2.95        1.98      0.42 o 
  -6   8   1       50.74       43.82      1.66 o 
  -5   8   1      104.89       83.64      2.52 o 
  -4   8   1        0.27        0.33      0.50 o 
  -3   8   1        5.32        4.77      0.84 o 
  -2   8   1        1.55        2.71      0.66 o 
  -1   8   1        9.43        8.98      0.95 o 
   0   8   1        9.76       10.48      1.03 o 
   1   8   1       60.93       51.09      1.57 o 
   2   8   1       10.19       11.10      0.87 o 
   3   8   1       51.84       50.23      2.26 o 
   4   8   1        0.03        0.29      0.46 o 
   5   8   1       22.01       24.35      2.08 o 
   6   8   1        7.54        8.19      0.98 o 
 -18   0   2      731.99      699.49     11.57 o 
 -17   0   2      729.24      702.71     10.68 o 
 -16   0   2        1.61        6.28      1.21 o 
 -15   0   2       57.48       55.59      3.26 o 
 -14   0   2        0.47        1.90      0.99 o 
 -13   0   2        1.60        0.40      0.58 o 
 -12   0   2        0.28        2.27      0.58 o 
 -11   0   2        0.19        5.05      1.43 o 
 -10   0   2        4.51       15.74      2.11 o 
  -9   0   2        8.42       19.52      2.20 o 
  -8   0   2       97.57      101.79      4.48 o 
  -7   0   2      185.41      203.58      5.80 o 
  -6   0   2     1238.20     1148.34     12.49 o 
  -5   0   2      676.37      610.88      8.17 o 
  -1   0   2     1370.55     1295.66      4.99 o 
   0   0   2      474.18      407.21      4.56 o 
   1   0   2       85.76       70.01      0.85 o 
   2   0   2     1073.67      870.48      7.48 o 
   3   0   2      135.78      135.16      2.23 o 
   4   0   2      569.97      570.91      5.11 o 
   5   0   2       42.68       32.26      1.86 o 
   6   0   2      241.90      241.55      5.92 o 
   7   0   2       10.88       13.76      1.12 o 
   8   0   2       32.41       28.21      1.66 o 
   9   0   2       27.44       36.79      3.36 o 
  10   0   2       21.53       20.27      2.73 o 
  11   0   2        7.96       10.60      1.12 o 
  12   0   2        0.80        7.60      1.48 o 
  13   0   2      247.22      239.05      5.21 o 
  14   0   2      950.99      959.50     19.28 o 
  15   0   2        7.68        7.97      2.01 o 
  16   0   2       17.68       17.63      2.35 o 
  17   0   2      155.86      150.22      5.08 o 
 -18   1   2      229.93      195.29      4.18 o 
 -17   1   2       15.47       19.47      1.39 o 
 -16   1   2       68.82       79.46      2.49 o 
 -15   1   2      106.58       92.76      2.59 o 
 -14   1   2        3.43        9.31      0.93 o 
 -13   1   2       63.72       51.11      1.98 o 
 -12   1   2       17.03       17.19      0.86 o 
 -11   1   2      402.61      378.94      7.46 o 
 -10   1   2       17.38       16.66      1.57 o 
  -9   1   2      945.38      949.74     15.61 o 
  -8   1   2      189.74      191.42      3.57 o 
  -7   1   2        5.10       13.58      1.14 o 
  -6   1   2        2.55       12.79      0.88 o 
  -5   1   2      655.64      610.44      6.38 o 
  -4   1   2     8772.14     7798.65     24.20 o 
  -2   1   2        9.44       41.51     20.82 o 
  -1   1   2      568.44      550.08      3.52 o 
   0   1   2     3293.55     2840.03      5.87 o 
   1   1   2        0.25        4.91      0.32 o 
   2   1   2     5987.45     5375.70     15.19 o 
   3   1   2        0.23        3.29      0.42 o 
   4   1   2      154.36      148.67      1.57 o 
   5   1   2       33.17       32.34      0.81 o 
   6   1   2      626.53      623.08      4.61 o 
   7   1   2       45.35       53.70      1.90 o 
   8   1   2      791.67      801.97      9.10 o 
   9   1   2      124.57      137.44      3.50 o 
  10   1   2        8.13        8.65      0.88 o 
  11   1   2      108.37      122.45      2.61 o 
  12   1   2      760.73      800.73      7.80 o 
  13   1   2       23.35       30.76      2.09 o 
  14   1   2      569.64      578.17      8.16 o 
  15   1   2      221.62      219.84      6.25 o 
  16   1   2        1.13        2.19      0.79 o 
  17   1   2       43.58       46.14      1.93 o 
 -18   2   2       44.30       45.06      1.80 o 
 -17   2   2        0.45       -0.52      0.63 o 
 -16   2   2      125.75      111.06      2.94 o 
 -15   2   2      117.39      109.61      3.18 o 
 -14   2   2      150.26      153.82      3.01 o 
 -13   2   2      323.62      341.62      4.46 o 
 -12   2   2       10.15       11.25      0.77 o 
 -11   2   2      136.84      140.23      2.53 o 
 -10   2   2      613.01      648.23      9.04 o 
  -9   2   2      151.19      176.21      3.74 o 
  -8   2   2       21.54       14.56      3.72 o 
  -7   2   2       83.82       79.78      1.87 o 
  -6   2   2      177.26      164.98      2.48 o 
  -5   2   2       12.09       16.08      0.74 o 
  -4   2   2      330.92      342.61      2.97 o 
  -3   2   2        0.01        3.70      0.41 o 
  -2   2   2     4924.90     4683.78     36.78 o 
  -1   2   2       93.33       80.26      1.06 o 
   0   2   2     6295.72     5732.52     10.90 o 
   1   2   2       37.29       32.58      0.71 o 
   2   2   2      402.19      383.23      2.43 o 
   3   2   2        9.74       18.32      0.93 o 
   4   2   2      396.24      400.48      2.90 o 
   5   2   2        4.41       11.96      1.02 o 
   6   2   2       82.45       77.69      3.03 o 
   7   2   2       89.10       84.27      3.17 o 
   8   2   2      272.72      266.07      6.41 o 
   9   2   2       69.20       67.98      4.23 o 
  10   2   2      131.65      120.60      2.27 o 
  11   2   2      117.36      105.24      2.56 o 
  12   2   2      113.44      130.36      3.15 o 
  13   2   2       65.34       63.05      2.16 o 
  14   2   2        1.08        2.93      0.82 o 
  15   2   2        0.00       -0.10      0.54 o 
  16   2   2        6.40        5.04      1.02 o 
  17   2   2        6.76        6.08      0.67 o 
 -17   3   2        2.32        1.34      0.51 o 
 -16   3   2       25.65       35.03      1.77 o 
 -15   3   2       43.62       38.21      1.75 o 
 -14   3   2        9.22       13.56      0.87 o 
 -13   3   2       19.81       18.93      1.03 o 
 -12   3   2       16.30       22.80      1.15 o 
 -11   3   2       33.42       41.02      1.37 o 
 -10   3   2        4.75        4.52      0.49 o 
  -9   3   2        3.04        7.23      1.10 o 
  -8   3   2      178.29      185.06      4.51 o 
  -7   3   2       45.99       51.73      1.98 o 
  -6   3   2       45.28       47.33      1.80 o 
  -5   3   2     1485.36     1471.99      9.31 o 
  -4   3   2       33.36       43.86      1.81 o 
  -3   3   2      528.25      466.24      3.98 o 
  -2   3   2      574.30      573.02      4.65 o 
  -1   3   2     1682.10     1662.23      8.42 o 
   0   3   2      145.38      171.76      2.86 o 
   1   3   2        5.51        5.64      0.71 o 
   2   3   2      879.31      860.29      6.70 o 
   3   3   2      516.09      486.90      4.37 o 
   4   3   2       59.87       68.55      1.72 o 
   5   3   2     1092.49     1169.45      9.15 o 
   6   3   2        6.14       13.51      1.64 o 
   7   3   2       81.93       73.54      2.54 o 
   8   3   2       11.20       19.91      1.85 o 
   9   3   2       98.58       93.84      2.15 o 
  10   3   2        8.87       11.02      0.88 o 
  11   3   2       45.34       45.44      1.69 o 
  12   3   2       77.99       84.50      2.22 o 
  13   3   2       11.82       11.76      1.00 o 
  14   3   2       64.09       61.80      2.07 o 
  15   3   2        3.41        3.46      0.68 o 
  16   3   2        5.81        4.72      0.74 o 
 -16   4   2        7.94        7.93      0.74 o 
 -15   4   2       28.24       27.53      1.32 o 
 -14   4   2        0.68        0.85      0.47 o 
 -13   4   2      421.70      404.18      5.21 o 
 -12   4   2       16.04       16.02      0.96 o 
 -11   4   2      211.33      208.02      3.32 o 
 -10   4   2        0.01        1.24      0.51 o 
  -9   4   2       40.70       39.36      1.43 o 
  -8   4   2      130.07      132.14      2.53 o 
  -7   4   2       90.78       89.66      3.52 o 
  -6   4   2      125.07      131.16      3.51 o 
  -5   4   2       73.93       79.82      4.33 o 
  -4   4   2      397.57      477.70      7.81 o 
  -3   4   2      367.77      339.93      6.52 o 
  -2   4   2      272.90      302.30     15.07 o 
  -1   4   2      353.21      362.17      7.22 o 
   0   4   2        6.12        2.25      0.49 o 
   1   4   2       12.61       13.73      1.04 o 
   2   4   2     1131.80     1187.89      9.31 o 
   3   4   2       57.17       63.18      2.21 o 
   4   4   2      363.98      345.64      6.81 o 
   5   4   2        0.40        0.77      0.74 o 
   6   4   2       52.94       52.48      2.01 o 
   7   4   2      196.43      210.19      2.88 o 
   8   4   2        1.75        0.56      0.38 o 
   9   4   2        0.04        0.09      0.46 o 
  10   4   2      257.93      257.18      4.44 o 
  11   4   2       12.76       11.90      1.04 o 
  12   4   2      155.30      150.45      2.82 o 
  13   4   2      114.98       99.79      2.07 o 
  14   4   2       16.58       18.72      1.07 o 
  15   4   2        0.15        0.21      0.42 o 
 -15   5   2        3.66        1.28      0.46 o 
 -14   5   2       11.87       13.74      0.84 o 
 -13   5   2        0.32        0.47      0.45 o 
 -12   5   2        2.21        3.22      0.54 o 
 -11   5   2      178.20      172.26      3.14 o 
 -10   5   2        3.20        5.81      0.77 o 
  -9   5   2       20.54       28.28      1.39 o 
  -8   5   2        1.71        2.32      0.62 o 
  -7   5   2       24.67       28.62      1.28 o 
  -6   5   2        0.08        0.06      0.40 o 
  -5   5   2      295.42      279.68      3.65 o 
  -4   5   2     2253.37     2180.05     22.29 o 
  -3   5   2     2343.49     2311.07     15.88 o 
  -2   5   2        1.91        8.02      6.01 o 
  -1   5   2       26.86       27.05      2.12 o 
   0   5   2       10.19        9.09      1.26 o 
   1   5   2        2.55        2.65      1.30 o 
   2   5   2       12.65       12.42      0.86 o 
   3   5   2       70.66       64.49      1.73 o 
   4   5   2      136.80      132.37      2.70 o 
   5   5   2       24.24       26.82      1.13 o 
   6   5   2       50.84       37.11      1.58 o 
   7   5   2        0.21       -0.10      0.55 o 
   8   5   2      408.32      377.06      5.40 o 
   9   5   2      356.93      332.05      4.39 o 
  10   5   2      192.73      213.03      3.35 o 
  11   5   2      108.80      105.37      2.25 o 
  12   5   2      254.74      252.62      3.34 o 
  13   5   2       77.40       73.74      2.22 o 
  14   5   2       63.33       52.69      2.37 o 
 -13   6   2        6.82        4.59      0.51 o 
 -12   6   2        9.24        8.17      0.67 o 
 -11   6   2       22.94       24.71      1.23 o 
 -10   6   2       20.49       21.44      1.26 o 
  -9   6   2        3.82        4.27      0.62 o 
  -8   6   2        5.87        6.72      0.87 o 
  -7   6   2       11.68       13.98      1.20 o 
  -6   6   2       66.47       66.00      2.46 o 
  -5   6   2      123.22      130.59      3.42 o 
  -4   6   2     2112.20     2070.10     21.34 o 
  -3   6   2        0.63        2.44      0.76 o 
  -2   6   2      702.81      697.08     11.09 o 
  -1   6   2     1474.68     1469.87     11.36 o 
   0   6   2       28.38       33.96      1.86 o 
   1   6   2       60.30       65.85      2.46 o 
   2   6   2       66.34       67.29      2.62 o 
   3   6   2       26.60       28.87      1.50 o 
   4   6   2       32.49       29.56      1.54 o 
   5   6   2        1.18        0.55      0.67 o 
   6   6   2       81.82       76.39      2.33 o 
   7   6   2      265.30      261.39      4.68 o 
   8   6   2       70.34       62.93      2.24 o 
   9   6   2        1.07       -0.17      0.61 o 
  10   6   2      126.94      112.70      4.39 o 
  11   6   2       72.54       74.47      2.12 o 
  12   6   2       15.44        8.85      0.58 o 
 -10   7   2       73.93       67.77      2.13 o 
  -9   7   2       73.58       75.60      1.96 o 
  -8   7   2      216.90      205.76      4.24 o 
  -7   7   2      107.48      102.35      3.47 o 
  -6   7   2       87.90       73.73      3.10 o 
  -5   7   2        9.36       11.31      1.60 o 
  -4   7   2       50.22       56.32      3.29 o 
  -3   7   2      509.50      528.12      7.46 o 
  -2   7   2       38.71       53.14      2.55 o 
  -1   7   2      387.22      398.05      7.89 o 
   0   7   2       13.52       18.70      1.27 o 
   1   7   2      209.86      213.57      3.96 o 
   2   7   2       10.47        8.31      0.91 o 
   3   7   2       23.36       22.20      1.41 o 
   4   7   2        1.22        1.26      0.75 o 
   5   7   2      107.75      108.96      4.00 o 
   6   7   2       30.30       26.58      2.13 o 
   7   7   2       54.38       46.14      1.73 o 
   8   7   2       24.00       21.11      1.44 o 
   9   7   2        8.54        8.12      0.81 o 
  -6   8   2        3.76        4.62      0.80 o 
  -5   8   2      228.37      195.93      3.85 o 
  -4   8   2       49.62       45.42      2.02 o 
  -3   8   2      137.30      125.25      3.41 o 
  -2   8   2        8.83        9.49      1.52 o 
  -1   8   2       36.52       31.99      1.39 o 
   0   8   2        9.42       11.17      1.31 o 
   1   8   2       14.54       12.84      1.04 o 
   2   8   2       48.79       42.56      1.85 o 
   3   8   2        2.06        3.46      1.23 o 
   4   8   2       39.49       38.51      3.15 o 
   5   8   2       34.57       35.59      2.14 o 
 -18   1   3        2.45        1.82      0.61 o 
 -17   1   3      166.92      179.28      3.35 o 
 -16   1   3      149.56      146.32      3.44 o 
 -15   1   3       83.94       87.15      2.52 o 
 -14   1   3        0.31        1.40      0.49 o 
 -13   1   3       12.75       10.90      0.81 o 
 -12   1   3       82.95       95.91      2.17 o 
 -11   1   3      243.02      229.40      5.83 o 
 -10   1   3     1081.17     1069.80     11.81 o 
  -9   1   3       12.14       19.86      1.59 o 
  -8   1   3       73.86       97.23      7.76 o 
  -7   1   3       47.67       63.15      4.37 o 
  -6   1   3      772.54      737.91      9.18 o 
  -5   1   3       15.83       25.20      1.02 o 
  -4   1   3    12948.02    11826.30     36.77 o 
  -3   1   3     4818.32     4477.00     52.57 o 
  -2   1   3     3265.48     2865.53     10.15 o 
  -1   1   3     2376.39     2212.87      8.80 o 
   0   1   3       33.46       36.49      1.16 o 
   1   1   3     2140.78     1955.19      9.07 o 
   2   1   3      539.74      491.86      3.52 o 
   3   1   3     2804.37     2723.91     23.34 o 
   4   1   3      239.52      231.20      2.39 o 
   5   1   3      452.24      441.49      4.98 o 
   6   1   3        0.72        1.22      0.43 o 
   7   1   3      320.25      368.04      5.10 o 
   8   1   3        3.16       15.04      1.18 o 
   9   1   3      108.41      103.16      3.09 o 
  10   1   3      126.50      129.26      2.34 o 
  11   1   3      481.46      469.69      5.29 o 
  12   1   3      588.48      603.22      8.80 o 
  13   1   3      416.42      414.03      5.99 o 
  14   1   3       50.91       53.24      2.45 o 
  15   1   3       55.94       54.85      2.31 o 
  16   1   3       14.97       18.24      1.43 o 
 -18   2   3       31.83       27.25      1.43 o 
 -17   2   3       89.83       85.45      3.18 o 
 -16   2   3        0.02        0.47      0.56 o 
 -15   2   3       21.57       20.25      1.41 o 
 -14   2   3       36.19       44.41      1.50 o 
 -13   2   3      248.95      252.49      3.52 o 
 -12   2   3        8.52       11.23      0.74 o 
 -11   2   3       26.29       30.62      1.41 o 
 -10   2   3      205.10      234.01      5.46 o 
  -9   2   3      575.04      581.06     10.07 o 
  -8   2   3      129.01      142.67      3.03 o 
  -7   2   3       95.93       97.74      4.57 o 
  -6   2   3     1022.38      981.53      6.89 o 
  -5   2   3       80.43      101.69      2.50 o 
  -4   2   3      665.81      683.40      4.94 o 
  -3   2   3     1051.52     1006.10      8.73 o 
  -2   2   3     1041.16     1002.45      6.52 o 
  -1   2   3       56.83       44.18      0.95 o 
   0   2   3      672.21      637.21      5.05 o 
   1   2   3       84.48       80.19      1.34 o 
   2   2   3      203.83      224.90      3.15 o 
   3   2   3      176.12      186.35      1.91 o 
   4   2   3      156.63      136.01      2.16 o 
   5   2   3      134.00      140.97      2.36 o 
   6   2   3      502.83      511.91      7.79 o 
   7   2   3      279.66      294.92      4.70 o 
   8   2   3      158.85      172.38      4.98 o 
   9   2   3        7.79       11.10      0.77 o 
  10   2   3        4.99       12.46      0.86 o 
  11   2   3       70.40       72.50      2.38 o 
  12   2   3      769.93      789.93      7.69 o 
  13   2   3        7.56        8.10      0.95 o 
  14   2   3       14.02       13.51      1.31 o 
  15   2   3       40.02       43.85      1.87 o 
  16   2   3        5.72        3.48      0.66 o 
 -17   3   3        0.60        5.03      0.92 o 
 -16   3   3      449.65      421.21      9.78 o 
 -15   3   3      454.30      455.93      5.86 o 
 -14   3   3       16.09       13.42      0.94 o 
 -13   3   3       76.97       90.15      2.37 o 
 -12   3   3       11.21       10.76      0.81 o 
 -11   3   3        0.80        1.46      0.40 o 
 -10   3   3       46.88       47.18      1.48 o 
  -9   3   3      105.21       95.19      5.44 o 
  -8   3   3       42.87       42.00      2.21 o 
  -7   3   3      111.17      127.01      3.68 o 
  -6   3   3      174.00      190.18      4.29 o 
  -5   3   3      582.35      552.91      6.88 o 
  -4   3   3      157.82      213.26     44.24 o 
  -3   3   3      250.94      240.37      4.24 o 
  -2   3   3      449.22      451.57      5.32 o 
  -1   3   3     1055.21     1124.24     11.56 o 
   0   3   3     1332.01     2385.64     89.57 o 
   1   3   3       58.88       71.96      1.58 o 
   2   3   3     6540.92     6895.78     30.39 o 
   3   3   3      136.03      161.68      2.54 o 
   4   3   3        0.37        3.94      0.58 o 
   5   3   3      136.87      150.14      3.36 o 
   6   3   3       45.93       45.76      1.96 o 
   7   3   3      269.78      275.65      6.38 o 
   8   3   3      363.64      380.26      3.97 o 
   9   3   3      786.33      761.54      6.23 o 
  10   3   3        7.88       11.73      1.03 o 
  11   3   3        7.52        7.29      0.91 o 
  12   3   3      599.03      616.93      6.62 o 
  13   3   3        1.45        1.77      0.73 o 
  14   3   3        0.15        0.76      0.46 o 
  15   3   3       83.88       76.54      2.53 o 
 -16   4   3       53.10       45.54      1.62 o 
 -15   4   3        1.10        1.70      0.47 o 
 -14   4   3       18.66       18.24      1.08 o 
 -13   4   3        9.56        7.67      0.75 o 
 -12   4   3        1.99        3.10      0.58 o 
 -11   4   3       77.93       69.46      1.93 o 
 -10   4   3       48.90       53.58      1.58 o 
  -9   4   3      176.05      171.68      3.27 o 
  -8   4   3       86.88       89.61      1.92 o 
  -7   4   3      135.85      142.96      4.58 o 
  -6   4   3      317.37      297.00      7.11 o 
  -5   4   3     1159.72     1198.85     12.85 o 
  -4   4   3        0.07        0.51      0.69 o 
  -3   4   3      854.73      857.38     10.95 o 
  -2   4   3      163.10      155.85      4.44 o 
  -1   4   3      489.82      498.78     15.75 o 
   0   4   3      149.09      144.66      3.98 o 
   1   4   3      771.65      811.54      7.67 o 
   2   4   3        3.85        4.08      0.66 o 
   3   4   3       66.72       69.80      3.06 o 
   4   4   3       24.60       25.51      1.95 o 
   5   4   3      176.11      196.01      5.37 o 
   6   4   3       22.15       19.45      0.93 o 
   7   4   3      584.96      578.26      5.42 o 
   8   4   3       14.19       10.46      0.80 o 
   9   4   3      342.80      372.94      4.79 o 
  10   4   3       23.36       24.18      1.26 o 
  11   4   3        2.09        3.45      0.63 o 
  12   4   3      803.08      824.95      6.15 o 
  13   4   3        4.37        3.46      0.60 o 
  14   4   3        0.20        0.67      0.32 o 
 -15   5   3       21.57       18.11      1.19 o 
 -14   5   3        8.45        8.45      0.88 o 
 -13   5   3        3.68        2.47      0.61 o 
 -12   5   3       37.73       41.42      1.47 o 
 -11   5   3        7.63        5.52      0.71 o 
 -10   5   3      407.77      403.25      5.09 o 
  -9   5   3      310.73      327.69      4.16 o 
  -8   5   3      359.09      353.33      4.36 o 
  -7   5   3       24.61       20.65      1.12 o 
  -6   5   3     1950.49     1948.55     12.29 o 
  -5   5   3      177.57      167.65      3.06 o 
  -4   5   3      985.45      984.47      8.12 o 
  -3   5   3       63.00       60.92      2.67 o 
  -2   5   3      182.14      176.91      4.41 o 
  -1   5   3       12.77       11.51      1.24 o 
   0   5   3      124.85      130.17      3.03 o 
   1   5   3      110.46      111.80      2.51 o 
   2   5   3      141.80      151.19      2.87 o 
   3   5   3        4.51        7.22      0.66 o 
   4   5   3      245.05      252.97      3.30 o 
   5   5   3        2.34        4.33      0.63 o 
   6   5   3      440.53      410.59      5.07 o 
   7   5   3      384.76      355.49      4.75 o 
   8   5   3      280.89      233.51      4.21 o 
   9   5   3      284.42      320.90      4.76 o 
  10   5   3       32.83       40.67      1.84 o 
  11   5   3     1023.69     1029.10      9.57 o 
  12   5   3      202.76      195.75      4.32 o 
  13   5   3        0.02        1.88      0.42 o 
 -13   6   3        0.74        0.12      0.35 o 
 -12   6   3       16.60       16.59      0.90 o 
 -11   6   3       63.72       66.70      1.99 o 
 -10   6   3       19.92       21.02      1.27 o 
  -9   6   3       31.96       31.88      1.43 o 
  -8   6   3      135.44      147.06      3.49 o 
  -7   6   3       36.43       43.20      2.02 o 
  -6   6   3       17.16       16.95      1.35 o 
  -5   6   3      573.84      583.71      7.30 o 
  -4   6   3       12.72       13.17      2.01 o 
  -3   6   3       88.04       90.20      2.68 o 
  -2   6   3      324.93      318.98      5.05 o 
  -1   6   3        7.27       14.20      1.75 o 
   0   6   3      205.21      209.66      4.27 o 
   1   6   3      136.32      150.59      3.66 o 
   2   6   3       39.60       40.26      1.96 o 
   3   6   3      171.03      172.21      3.52 o 
   4   6   3        0.06        1.24      0.53 o 
   5   6   3       33.63       32.66      1.82 o 
   6   6   3        2.12        5.06      0.75 o 
   7   6   3       66.13       74.33      2.94 o 
   8   6   3       27.45       24.97      1.69 o 
   9   6   3       33.03       40.99      1.89 o 
  10   6   3        2.00        1.29      0.41 o 
  11   6   3      111.86       95.03      2.22 o 
 -10   7   3       77.25       71.44      1.70 o 
  -9   7   3        0.04        1.22      0.49 o 
  -8   7   3       26.73       22.15      1.02 o 
  -7   7   3       19.00       13.85      0.93 o 
  -6   7   3       23.29       19.77      1.12 o 
  -5   7   3       63.33       66.42      2.49 o 
  -4   7   3      245.24      261.19      6.83 o 
  -3   7   3      223.56      234.01      6.57 o 
  -2   7   3      455.07      465.06      5.79 o 
  -1   7   3      146.96      159.70      9.25 o 
   0   7   3        0.16        1.78      0.96 o 
   1   7   3        6.30        5.64      0.78 o 
   2   7   3       21.18       21.21      1.33 o 
   3   7   3        0.06        0.47      0.49 o 
   4   7   3       31.36       32.67      1.48 o 
   5   7   3      314.40      297.99      7.62 o 
   6   7   3        0.01        1.69      0.55 o 
   7   7   3       20.21       19.80      1.49 o 
   8   7   3        9.11        4.97      0.57 o 
   9   7   3        0.01       -0.09      0.37 o 
  -6   8   3       74.22       59.72      4.41 o 
  -5   8   3        8.10        9.25      1.19 o 
  -4   8   3        8.05        9.40      1.02 o 
  -3   8   3       18.18       15.10      1.25 o 
  -2   8   3        6.49        5.55      0.87 o 
  -1   8   3       17.11       15.73      1.22 o 
   0   8   3        6.95       10.40      0.82 o 
   1   8   3       37.85       35.35      1.75 o 
   2   8   3       42.21       36.31      3.54 o 
   3   8   3       46.17       40.47      1.74 o 
   4   8   3       13.41       12.82      0.92 o 
 -18   0   4       45.56       42.00      4.10 o 
 -17   0   4       36.61       39.12      2.37 o 
 -16   0   4        6.61        5.86      1.25 o 
 -15   0   4       15.54       16.05      3.06 o 
 -14   0   4      136.75      140.71      4.06 o 
 -13   0   4       42.98       43.84      1.96 o 
 -12   0   4      275.17      288.52      7.12 o 
 -11   0   4        3.33        2.34      1.14 o 
 -10   0   4        2.95        5.70      1.41 o 
  -9   0   4      332.71      363.03      9.30 o 
  -8   0   4      704.06      637.99     11.54 o 
  -7   0   4      226.88      199.75      6.01 o 
  -6   0   4        2.93        3.20      0.83 o 
  -5   0   4     2196.66     2045.00     16.31 o 
  -4   0   4     1013.32      914.13     10.11 o 
  -3   0   4     1646.77     1633.41     12.81 o 
  -2   0   4      886.60      680.86      8.00 o 
  -1   0   4     1322.29     1158.54     14.28 o 
   0   0   4     4291.35     4184.63     11.58 o 
   1   0   4      375.68      337.61      5.85 o 
   2   0   4      276.48      304.58      5.78 o 
   3   0   4      596.07      598.93      8.62 o 
   4   0   4      307.13      318.08      4.57 o 
   5   0   4    10003.99    10218.56     37.72 o 
   6   0   4     1276.52     1359.37     10.81 o 
   7   0   4      635.32      630.31      7.82 o 
   8   0   4      240.72      223.20      7.92 o 
   9   0   4     2367.13     2277.29     26.82 o 
  10   0   4       36.67       38.48      1.89 o 
  11   0   4      250.23      266.78      5.68 o 
  12   0   4      168.91      150.44      4.25 o 
  13   0   4        0.71        0.62      0.72 o 
  14   0   4       63.18       66.88      3.12 o 
  15   0   4      381.02      378.18     27.51 o 
  16   0   4        5.64        7.12      1.18 o 
 -18   1   4        5.95        6.98      0.62 o 
 -17   1   4       24.82       26.72      1.35 o 
 -16   1   4       23.96       23.73      1.28 o 
 -15   1   4       26.65       29.24      1.48 o 
 -14   1   4       11.61       10.24      0.95 o 
 -13   1   4       66.42       66.36      1.70 o 
 -12   1   4       96.37      100.46      1.89 o 
 -11   1   4      349.33      350.18      7.29 o 
 -10   1   4      448.06      459.99      7.89 o 
  -9   1   4       69.25       76.31      3.52 o 
  -8   1   4       15.98       29.62      1.80 o 
  -7   1   4     1177.03     1156.82     10.17 o 
  -6   1   4        0.30        2.11      0.65 o 
  -5   1   4    12178.01    11089.61     27.24 o 
  -4   1   4     5861.58     5339.13     16.26 o 
  -3   1   4       48.77       40.33      1.45 o 
  -2   1   4      287.33      275.12      3.97 o 
  -1   1   4      202.91      168.89      2.99 o 
   0   1   4       69.99       63.35      2.05 o 
   1   1   4      607.59      568.32      5.06 o 
   2   1   4     3175.08     2979.58      9.83 o 
   3   1   4      353.32      329.84      3.01 o 
   4   1   4     2501.21     2541.64      8.95 o 
   5   1   4     1618.63     1689.28      9.06 o 
   6   1   4       84.80       74.38      2.25 o 
   7   1   4      149.85      144.80      3.35 o 
   8   1   4       34.76       40.03      2.28 o 
   9   1   4      205.30      201.88      2.99 o 
  10   1   4      184.48      196.18      3.14 o 
  11   1   4     1436.23     1383.96     10.09 o 
  12   1   4      559.41      566.96      6.41 o 
  13   1   4       35.27       33.43      1.52 o 
  14   1   4       11.54       13.39      1.04 o 
  15   1   4        1.17        3.12      0.65 o 
  16   1   4      102.17      103.69      2.60 o 
 -18   2   4       35.97       25.74      1.34 o 
 -17   2   4       58.25       58.43      2.17 o 
 -16   2   4       19.73       20.51      1.13 o 
 -15   2   4       14.29       15.74      0.97 o 
 -14   2   4       11.07        9.97      0.74 o 
 -13   2   4        5.71        6.01      0.61 o 
 -12   2   4        4.93        7.75      0.64 o 
 -11   2   4        0.71        3.10      0.79 o 
 -10   2   4      124.58      136.13      4.23 o 
  -9   2   4       52.71       53.54      2.52 o 
  -8   2   4        8.66       10.20      1.03 o 
  -7   2   4      273.32      265.54      4.00 o 
  -6   2   4     1371.33     1335.87     14.94 o 
  -5   2   4        0.52        2.58      0.43 o 
  -4   2   4      814.47      816.29     11.92 o 
  -3   2   4      231.19      244.23      3.70 o 
  -2   2   4      224.01      245.41      2.96 o 
  -1   2   4      146.74      134.87      2.16 o 
   0   2   4       48.44       33.09      0.96 o 
   1   2   4        1.31        2.74      0.29 o 
   2   2   4       44.22       36.11      0.87 o 
   3   2   4      243.84      229.25      2.81 o 
   4   2   4      238.82      277.39      3.27 o 
   5   2   4       12.61        9.50      0.81 o 
   6   2   4      341.28      388.01      5.23 o 
   7   2   4      173.09      153.13      4.60 o 
   8   2   4      436.26      417.56      7.96 o 
   9   2   4       14.42       19.90      1.05 o 
  10   2   4       12.22       13.01      1.56 o 
  11   2   4     1934.57     1949.01     18.66 o 
  12   2   4       70.19       66.67      2.20 o 
  13   2   4        0.87        2.83      0.56 o 
  14   2   4       27.41       26.49      1.33 o 
  15   2   4      111.46      105.19      3.32 o 
 -17   3   4       48.24       41.84      1.55 o 
 -16   3   4       30.58       26.14      1.27 o 
 -15   3   4        1.17        1.43      0.45 o 
 -14   3   4       21.78       23.93      1.22 o 
 -13   3   4       12.09       12.56      1.05 o 
 -12   3   4       24.63       27.54      1.34 o 
 -11   3   4       51.24       50.65      1.61 o 
 -10   3   4        4.53        8.41      0.68 o 
  -9   3   4      157.13      146.97      4.40 o 
  -8   3   4        1.65        2.31      0.65 o 
  -7   3   4        0.00        0.84      0.48 o 
  -6   3   4       20.72       18.83      1.43 o 
  -5   3   4       11.17       11.64      1.09 o 
  -4   3   4        3.90        8.22      2.03 o 
  -3   3   4       38.92       44.97      1.38 o 
  -2   3   4      284.83      322.06      4.85 o 
  -1   3   4      717.29      779.09     11.33 o 
   0   3   4        0.21        3.45      0.44 o 
   1   3   4      573.37      576.55      4.61 o 
   2   3   4      498.13      484.23      5.89 o 
   3   3   4      274.14      256.75      4.09 o 
   4   3   4      144.70      141.49      3.21 o 
   5   3   4      297.90      311.88      4.95 o 
   6   3   4      369.79      340.38     11.33 o 
   7   3   4       48.65       57.09      1.64 o 
   8   3   4       32.76       33.21      1.13 o 
   9   3   4      177.03      166.01      3.17 o 
  10   3   4       40.32       39.74      2.00 o 
  11   3   4       44.25       41.25      1.77 o 
  12   3   4        0.12        1.17      0.59 o 
  13   3   4      153.34      149.08      3.21 o 
  14   3   4       30.11       37.48      1.39 o 
  15   3   4       56.48       52.37      1.59 o 
 -16   4   4       58.90       47.59      1.56 o 
 -15   4   4       39.41       37.18      1.51 o 
 -14   4   4       91.68       94.40      2.67 o 
 -13   4   4       20.01       21.55      1.16 o 
 -12   4   4      215.66      213.76      3.61 o 
 -11   4   4       47.25       57.49      1.76 o 
 -10   4   4      172.65      186.33      3.12 o 
  -9   4   4      610.26      588.15      8.29 o 
  -8   4   4       20.07       22.45      1.00 o 
  -7   4   4      208.08      197.20      5.51 o 
  -6   4   4       40.23       49.05      2.74 o 
  -5   4   4       43.80       48.51      4.73 o 
  -4   4   4       47.63       54.78      3.63 o 
  -3   4   4      883.84      828.25     22.20 o 
  -2   4   4      159.96      161.10      4.62 o 
  -1   4   4        0.24        4.96      1.04 o 
   0   4   4      171.98      205.10      4.50 o 
   1   4   4      292.97      330.45      5.00 o 
   2   4   4      155.70      190.94      5.02 o 
   3   4   4       70.32       68.03      3.64 o 
   4   4   4      544.08      546.91      9.79 o 
   5   4   4      100.08       96.74      1.97 o 
   6   4   4      297.48      324.69      4.02 o 
   7   4   4      123.40      124.58      2.77 o 
   8   4   4       40.33       40.42      1.64 o 
   9   4   4      230.29      251.67      3.89 o 
  10   4   4      361.97      363.66      4.91 o 
  11   4   4       12.72       16.06      1.16 o 
  12   4   4      346.06      360.71      4.92 o 
  13   4   4       14.60       15.39      0.94 o 
  14   4   4        3.07        1.48      0.48 o 
 -15   5   4        0.01        0.23      0.34 o 
 -14   5   4       50.24       48.50      2.36 o 
 -13   5   4        0.08        0.64      0.60 o 
 -12   5   4       25.96       27.50      1.54 o 
 -11   5   4       44.65       47.25      1.66 o 
 -10   5   4      629.35      637.57      6.14 o 
  -9   5   4       12.63       12.84      0.91 o 
  -8   5   4      215.42      214.87      4.08 o 
  -7   5   4      934.81      955.60      8.48 o 
  -6   5   4       15.59       20.53      1.47 o 
  -5   5   4      647.80      609.36      6.62 o 
  -4   5   4       65.39       59.11      2.34 o 
  -3   5   4        0.18        0.41      0.56 o 
  -2   5   4       36.34       39.64      1.83 o 
  -1   5   4       78.46       76.41      2.51 o 
   0   5   4       20.85       20.65      1.20 o 
   1   5   4       76.76       78.08      2.32 o 
   2   5   4        6.44        8.59      0.79 o 
   3   5   4        0.01        3.01      0.51 o 
   4   5   4        8.65        5.81      0.70 o 
   5   5   4      498.22      435.38      4.70 o 
   6   5   4        9.57       12.71      1.00 o 
   7   5   4       52.77       44.35      1.71 o 
   8   5   4       17.10       21.07      1.49 o 
   9   5   4        9.37       11.06      1.09 o 
  10   5   4      199.68      209.06      3.82 o 
  11   5   4      283.67      284.07      3.49 o 
  12   5   4        1.72        5.10      0.70 o 
  13   5   4      150.88      134.41      3.90 o 
 -13   6   4        8.76       15.93      1.13 o 
 -12   6   4      164.66      180.97      3.46 o 
 -11   6   4        7.61        9.00      0.81 o 
 -10   6   4       21.99       24.21      1.33 o 
  -9   6   4       60.58       64.96      1.99 o 
  -8   6   4      156.79      178.17      3.42 o 
  -7   6   4       73.13       82.71      2.41 o 
  -6   6   4      454.60      452.24      6.48 o 
  -5   6   4       47.25       48.68      2.47 o 
  -4   6   4      287.63      295.34      5.65 o 
  -3   6   4        1.73        3.77      0.83 o 
  -2   6   4      163.69      164.04      4.31 o 
  -1   6   4       52.60       54.91      2.59 o 
   0   6   4       23.70       26.51      1.59 o 
   1   6   4        0.31        1.92      0.67 o 
   2   6   4       23.05       20.52      1.47 o 
   3   6   4      233.62      221.91      4.08 o 
   4   6   4       25.94       26.97      1.42 o 
   5   6   4      489.50      462.35      5.45 o 
   6   6   4      227.43      213.21      5.25 o 
   7   6   4      217.69      199.45      3.88 o 
   8   6   4        1.65        2.94      0.76 o 
   9   6   4       20.98       21.66      1.33 o 
  10   6   4       14.61       14.68      0.68 o 
  11   6   4       14.85       12.47      1.23 o 
 -10   7   4       97.56       86.14      1.53 o 
  -9   7   4        2.64        2.67      0.36 o 
  -8   7   4       19.94       19.17      0.93 o 
  -7   7   4       74.80       67.27      1.91 o 
  -6   7   4       44.93       44.19      2.34 o 
  -5   7   4     1137.93     1194.18     17.41 o 
  -4   7   4      622.15      670.79     10.73 o 
  -3   7   4       44.77       44.21      2.19 o 
  -2   7   4       90.42       93.32      2.90 o 
  -1   7   4      243.46      243.99      5.52 o 
   0   7   4        0.18        1.12      0.68 o 
   1   7   4       39.17       35.07      1.58 o 
   2   7   4        9.24        8.98      0.90 o 
   3   7   4        0.93        2.60      0.59 o 
   4   7   4       44.52       35.51      1.78 o 
   5   7   4       33.17       28.71      1.53 o 
   6   7   4       15.14       16.00      1.05 o 
   7   7   4        8.88        7.59      0.90 o 
   8   7   4       23.81       26.92      1.03 o 
  -6   8   4      888.86      728.54      6.21 o 
  -5   8   4      135.18      120.71      4.35 o 
  -4   8   4       38.93       38.31      1.78 o 
  -3   8   4        2.34        3.92      0.54 o 
  -2   8   4        9.73       11.41      0.86 o 
  -1   8   4      154.28      153.03      3.53 o 
   0   8   4       11.71        9.25      0.73 o 
   1   8   4       26.24       23.98      0.93 o 
   2   8   4        9.43        9.03      0.87 o 
   3   8   4       32.57       24.78      2.07 o 
 -18   1   5        9.07        9.53      0.68 o 
 -17   1   5       40.12       39.41      1.61 o 
 -16   1   5        3.42        4.40      0.60 o 
 -15   1   5        1.78        2.64      0.58 o 
 -14   1   5      149.89      168.65      3.12 o 
 -13   1   5       44.36       48.91      1.46 o 
 -12   1   5        1.60        1.41      0.83 o 
 -11   1   5       56.00       60.69      3.12 o 
 -10   1   5       19.39       37.37      9.34 o 
  -9   1   5        0.01        4.94      2.11 o 
  -8   1   5     1239.23     1237.72     11.68 o 
  -7   1   5     2638.62     2578.45     36.24 o 
  -6   1   5      156.26      158.30      3.15 o 
  -5   1   5      759.64      780.74      6.25 o 
  -4   1   5      938.88      905.75      6.42 o 
  -3   1   5      324.33      313.82      4.40 o 
  -2   1   5      889.36      830.70      7.15 o 
  -1   1   5        0.72        1.38      0.38 o 
   0   1   5       43.99       44.30      1.17 o 
   1   1   5     1242.26     1183.09      9.21 o 
   2   1   5       56.08       55.50      1.84 o 
   3   1   5        9.29       10.41      0.79 o 
   4   1   5      547.69      596.32      5.29 o 
   5   1   5        1.34        1.41      0.35 o 
   6   1   5      119.81      131.83      3.15 o 
   7   1   5       14.79       16.84      1.26 o 
   8   1   5        4.18        6.97      0.91 o 
   9   1   5      686.87      684.16      6.65 o 
  10   1   5      574.43      563.17      7.21 o 
  11   1   5       19.37       18.23      1.23 o 
  12   1   5       91.23       93.07      2.57 o 
  13   1   5      103.46      108.16      2.55 o 
  14   1   5        3.57        1.87      0.53 o 
  15   1   5        1.15       -0.03      0.41 o 
 -18   2   5       38.49       29.32      1.95 o 
 -17   2   5        8.24        7.33      0.61 o 
 -16   2   5       82.37       78.32      1.88 o 
 -15   2   5        0.17        0.31      0.40 o 
 -14   2   5        6.19        7.78      0.77 o 
 -13   2   5      108.48      108.82      2.35 o 
 -12   2   5        2.61        4.04      0.57 o 
 -11   2   5       54.32       61.00      1.85 o 
 -10   2   5      243.64      225.20      5.55 o 
  -9   2   5     1133.77     1079.56     22.59 o 
  -8   2   5      365.13      373.93      5.24 o 
  -7   2   5     3943.55     3857.54     15.93 o 
  -6   2   5      289.99      320.57      4.38 o 
  -5   2   5      350.14      381.09      6.01 o 
  -4   2   5      251.43      218.21      4.78 o 
  -3   2   5      776.96      761.39      6.66 o 
  -2   2   5     1569.45     1535.10      9.28 o 
  -1   2   5     1554.93     1623.19     15.12 o 
   0   2   5        3.86        7.02      0.65 o 
   1   2   5       35.39       29.73      0.85 o 
   2   2   5     1063.16     1095.14     14.12 o 
   3   2   5      675.74      680.53      8.18 o 
   4   2   5       33.38       38.91      1.56 o 
   5   2   5     1768.03     1857.11     13.52 o 
   6   2   5      179.71      182.94      4.15 o 
   7   2   5        9.43       17.53      1.71 o 
   8   2   5     4234.58     4239.94     40.10 o 
   9   2   5      618.41      635.03     10.08 o 
  10   2   5      811.87      802.85      8.69 o 
  11   2   5        3.04        4.02      0.79 o 
  12   2   5       54.11       50.60      1.86 o 
  13   2   5       11.26       13.62      1.06 o 
  14   2   5      282.19      268.65      4.44 o 
  15   2   5       18.20       14.90      1.01 o 
 -17   3   5      239.71      215.41     18.29 o 
 -16   3   5      125.72      129.48      2.40 o 
 -15   3   5      159.19      166.76      2.83 o 
 -14   3   5        1.01        1.65      0.49 o 
 -13   3   5      165.37      171.12      2.94 o 
 -12   3   5      158.80      156.07      2.84 o 
 -11   3   5      460.16      480.00      5.89 o 
 -10   3   5       23.08       25.26      1.23 o 
  -9   3   5       68.00       75.79      3.50 o 
  -8   3   5       82.84       79.54      3.23 o 
  -7   3   5       50.94       56.77      2.66 o 
  -6   3   5       34.77       31.22      1.91 o 
  -5   3   5      105.95      110.09      3.38 o 
  -4   3   5      315.93      365.58      5.84 o 
  -3   3   5      157.23      175.43      2.97 o 
  -2   3   5     2943.48     3139.74     12.57 o 
  -1   3   5      318.35      366.07      3.73 o 
   0   3   5      360.49      397.68      4.02 o 
   1   3   5      569.24      609.60      6.02 o 
   2   3   5      160.08      151.44      3.15 o 
   3   3   5       72.28       61.91      2.12 o 
   4   3   5      386.27      400.33      5.56 o 
   5   3   5        0.01        0.46      0.59 o 
   6   3   5      112.68      130.34      2.63 o 
   7   3   5        0.60        5.49      1.21 o 
   8   3   5      396.49      405.30      5.63 o 
   9   3   5      572.37      570.26      6.39 o 
  10   3   5       31.88       37.42      1.91 o 
  11   3   5       15.82       18.78      1.37 o 
  12   3   5      111.99      109.42      2.48 o 
  13   3   5      116.91      108.86      2.49 o 
  14   3   5        4.61        2.64      0.39 o 
 -17   4   5        0.01        0.62      0.51 o 
 -16   4   5        9.82       10.95      0.89 o 
 -15   4   5       17.65       18.57      1.27 o 
 -14   4   5        1.01        1.40      0.49 o 
 -13   4   5       51.60       51.44      1.89 o 
 -12   4   5        3.50        4.78      0.59 o 
 -11   4   5        0.12        2.05      0.53 o 
 -10   4   5        1.43        7.87      0.97 o 
  -9   4   5      441.34      445.60      5.17 o 
  -8   4   5      848.83      814.11     10.60 o 
  -7   4   5     1139.23     1095.83     15.15 o 
  -6   4   5      437.39      423.47      8.09 o 
  -5   4   5      145.06      150.30      4.75 o 
  -4   4   5        0.00        1.57      1.10 o 
  -3   4   5      142.78      147.02      4.51 o 
  -2   4   5      194.96      205.99     16.45 o 
  -1   4   5      150.99      197.29      4.46 o 
   0   4   5        1.30        4.91      0.68 o 
   1   4   5       15.28       22.17      1.82 o 
   2   4   5       30.58       33.76      2.23 o 
   3   4   5        0.11        2.29      0.72 o 
   4   4   5       11.10       10.10      0.92 o 
   5   4   5        0.44        1.51      0.40 o 
   6   4   5      166.80      173.11      3.25 o 
   7   4   5       34.74       40.24      1.78 o 
   8   4   5     1435.73     1442.93     11.67 o 
   9   4   5      318.13      326.55      5.43 o 
  10   4   5       96.49       94.47      2.79 o 
  11   4   5        0.39        0.55      0.52 o 
  12   4   5        1.67        0.21      0.45 o 
  13   4   5       50.16       47.78      1.60 o 
 -15   5   5        0.41        0.01      0.39 o 
 -14   5   5       20.05       18.25      1.49 o 
 -13   5   5        0.02        0.55      0.63 o 
 -12   5   5       11.52       12.16      1.08 o 
 -11   5   5      427.37      454.04      5.44 o 
 -10   5   5      102.91      107.79      2.80 o 
  -9   5   5       24.39       30.58      2.71 o 
  -8   5   5     1327.30     1309.31      8.98 o 
  -7   5   5      322.44      332.87      4.91 o 
  -6   5   5       62.69       64.20      2.46 o 
  -5   5   5       23.96       25.93      1.44 o 
  -4   5   5        0.02       -0.05      0.55 o 
  -3   5   5        1.47        2.46      0.81 o 
  -2   5   5      156.94      172.03      6.37 o 
  -1   5   5      227.67      251.13      6.82 o 
   0   5   5      134.25      214.07      8.11 o 
   1   5   5        3.26        5.58      0.76 o 
   2   5   5        0.15        1.63      0.98 o 
   3   5   5       57.24       64.94      2.16 o 
   4   5   5       21.38       14.31      1.09 o 
   5   5   5       28.30       29.76      1.40 o 
   6   5   5      149.32      143.11      2.94 o 
   7   5   5      166.09      175.34      3.53 o 
   8   5   5       99.01       95.75      2.89 o 
   9   5   5      144.86      132.43      3.15 o 
  10   5   5        5.10        3.92      0.48 o 
  11   5   5       20.95       17.67      1.69 o 
  12   5   5       61.17       52.51      1.90 o 
 -13   6   5       60.80       49.29      1.94 o 
 -12   6   5        5.90        4.02      0.65 o 
 -11   6   5        0.26        0.58      0.45 o 
 -10   6   5        6.55       13.47      1.65 o 
  -9   6   5       77.65       83.54      2.21 o 
  -8   6   5       24.57       29.36      1.43 o 
  -7   6   5      225.00      225.32      3.89 o 
  -6   6   5       24.77       27.37      1.68 o 
  -5   6   5        8.53        7.42      1.59 o 
  -4   6   5       61.31       55.40      2.21 o 
  -3   6   5       83.86       83.50      3.99 o 
  -2   6   5      131.83      147.09      4.15 o 
  -1   6   5      135.72      138.05      4.04 o 
   0   6   5      186.68      184.67      4.71 o 
   1   6   5        5.43        3.63      0.76 o 
   2   6   5        9.99        8.05      1.01 o 
   3   6   5       40.94       44.49      1.77 o 
   4   6   5      108.40       99.76      2.56 o 
   5   6   5       27.27       27.38      1.79 o 
   6   6   5        0.01        4.75      0.68 o 
   7   6   5       12.33       16.30      1.89 o 
   8   6   5        6.33        6.01      0.83 o 
   9   6   5        7.78        7.84      0.65 o 
  10   6   5       16.57       15.25      1.51 o 
 -10   7   5       29.70       24.20      0.93 o 
  -9   7   5       38.79       34.50      1.31 o 
  -8   7   5       20.67       19.66      0.98 o 
  -7   7   5      164.25      159.90      3.75 o 
  -6   7   5      245.97      251.85      4.60 o 
  -5   7   5      227.69      223.56      6.23 o 
  -4   7   5        0.02        0.98      0.51 o 
  -3   7   5        9.02       10.03      1.01 o 
  -2   7   5       64.99       66.78      2.06 o 
  -1   7   5       96.84       90.70      2.42 o 
   0   7   5        0.03       -0.04      0.73 o 
   1   7   5       63.62       56.81      1.90 o 
   2   7   5       84.45       74.75      2.13 o 
   3   7   5       38.01       39.91      1.55 o 
   4   7   5        9.05        9.08      0.81 o 
   5   7   5        0.61        2.43      0.71 o 
   6   7   5        0.00        0.08      0.37 o 
   7   7   5       19.40       16.45      1.08 o 
  -5   8   5       75.76       57.69      1.87 o 
  -4   8   5      165.09      157.77      3.29 o 
  -3   8   5        1.50        4.10      0.51 o 
  -2   8   5       15.39       18.78      0.98 o 
  -1   8   5       86.01       87.08      2.03 o 
   0   8   5       34.83       30.90      1.20 o 
   1   8   5        3.94        3.74      0.82 o 
   2   8   5        1.98        0.57      0.51 o 
 -19   0   6       23.09       22.10      1.78 o 
 -18   0   6        7.27       11.59      1.75 o 
 -17   0   6       80.99       82.84      5.04 o 
 -16   0   6       33.87       42.17      4.03 o 
 -15   0   6       18.69       16.56      2.73 o 
 -14   0   6     1492.52     1529.38     25.34 o 
 -13   0   6     1329.74     1365.14     24.75 o 
 -12   0   6      440.71      433.77      8.17 o 
 -11   0   6      217.79      170.38      7.52 o 
 -10   0   6      120.45      101.17      5.54 o 
  -9   0   6     1117.22     1156.33     17.66 o 
  -8   0   6       74.72       67.58      4.05 o 
  -7   0   6      732.44      715.38     12.35 o 
  -6   0   6      148.82      141.46      5.27 o 
  -5   0   6     1835.09     1769.47     17.68 o 
  -4   0   6      693.03      703.11     10.69 o 
  -3   0   6     2301.74     2208.34     18.44 o 
  -2   0   6        2.94       12.64      1.46 o 
  -1   0   6      658.53      643.73      9.97 o 
   0   0   6      177.32      171.52      5.25 o 
   1   0   6     8058.01     8343.44     36.62 o 
   2   0   6     8971.26     9462.77     40.00 o 
   3   0   6     2148.99     2378.38     20.84 o 
   4   0   6      698.57      700.50      8.00 o 
   5   0   6      166.14      160.62      4.04 o 
   6   0   6      503.64      538.85      7.73 o 
   7   0   6       54.39       58.08      4.16 o 
   8   0   6      467.12      466.48     12.76 o 
   9   0   6     1105.22     1121.81     13.30 o 
  10   0   6        0.04        6.02      1.18 o 
  11   0   6      120.69      122.81      3.88 o 
  12   0   6       48.89       44.21      2.72 o 
  13   0   6        3.43        4.13      0.93 o 
  14   0   6      131.66      112.34      3.17 o 
 -18   1   6       20.16       18.59      1.45 o 
 -17   1   6       18.47       20.66      2.89 o 
 -16   1   6       31.01       34.52      1.62 o 
 -15   1   6       23.62       23.08      1.27 o 
 -14   1   6      741.72      764.23      8.18 o 
 -13   1   6      398.48      396.77      7.28 o 
 -12   1   6        0.14        8.35      1.19 o 
 -11   1   6       39.60       57.80      3.11 o 
 -10   1   6      365.53      338.64      7.12 o 
  -9   1   6      264.46      246.20      5.76 o 
  -8   1   6     1457.72     1481.33     22.88 o 
  -7   1   6      511.45      461.84      7.07 o 
  -6   1   6     1385.67     1413.35     10.26 o 
  -5   1   6      158.38      197.54      3.88 o 
  -4   1   6     2634.53     2522.77     11.61 o 
  -3   1   6      184.69      171.49      3.06 o 
  -2   1   6       27.46       34.64      1.32 o 
  -1   1   6      483.77      481.45      4.81 o 
   0   1   6      112.22      118.71      2.38 o 
   1   1   6      215.91      248.94      3.97 o 
   2   1   6     1123.11     1245.65     10.15 o 
   3   1   6      706.10      711.53      6.58 o 
   4   1   6       15.45       14.42      0.84 o 
   5   1   6      550.66      563.20      6.50 o 
   6   1   6      803.50      809.94      8.22 o 
   7   1   6        1.35        7.91      1.32 o 
   8   1   6      195.19      197.28      3.03 o 
   9   1   6     1758.70     1709.60      9.96 o 
  10   1   6      196.47      197.20      4.26 o 
  11   1   6      903.01      913.46      8.05 o 
  12   1   6       60.15       60.12      1.97 o 
  13   1   6       49.62       52.40      2.09 o 
  14   1   6       83.05       73.01      1.74 o 
 -18   2   6        1.24        1.06      0.74 o 
 -17   2   6        6.83        9.74      0.67 o 
 -16   2   6        1.86        3.30      0.57 o 
 -15   2   6        2.56        5.04      0.66 o 
 -14   2   6       18.41       22.79      1.32 o 
 -13   2   6       80.67       87.12      2.27 o 
 -12   2   6       12.24       13.41      0.97 o 
 -11   2   6      387.65      368.50      5.31 o 
 -10   2   6      496.49      479.66      8.33 o 
  -9   2   6     1020.29      943.46     11.17 o 
  -8   2   6     2808.37     2703.03     18.70 o 
  -7   2   6     2239.81     2184.91     17.56 o 
  -6   2   6     1358.45     1369.86     11.93 o 
  -5   2   6      249.34      251.48      4.77 o 
  -4   2   6      410.47      475.17      5.25 o 
  -3   2   6       25.26       31.18      1.64 o 
  -2   2   6     1044.19     1084.25      7.63 o 
  -1   2   6      674.70      720.88      6.21 o 
   0   2   6      176.82      158.03      4.05 o 
   1   2   6       45.71       55.77      1.53 o 
   2   2   6      453.49      478.91      5.75 o 
   3   2   6      292.00      318.01      4.50 o 
   4   2   6        0.34        6.02      0.71 o 
   5   2   6     1465.54     1423.90     15.76 o 
   6   2   6       37.50       41.40      2.50 o 
   7   2   6      251.16      238.02      4.47 o 
   8   2   6     1015.38      999.22      8.71 o 
   9   2   6     1199.94     1189.53      9.07 o 
  10   2   6        5.33        6.74      0.92 o 
  11   2   6      115.94      103.25      2.66 o 
  12   2   6        0.21        1.17      0.50 o 
  13   2   6       60.81       59.07      1.61 o 
  14   2   6       51.91       43.21      1.80 o 
 -17   3   6      109.53      111.03      4.37 o 
 -16   3   6       48.27       50.83      1.50 o 
 -15   3   6        9.01       10.03      0.74 o 
 -14   3   6       57.91       61.56      1.84 o 
 -13   3   6        0.81        0.73      0.49 o 
 -12   3   6      410.85      409.18      5.52 o 
 -11   3   6       55.62       65.41      2.01 o 
 -10   3   6       51.08       61.23      2.57 o 
  -9   3   6       38.38       44.85      1.59 o 
  -8   3   6      281.53      276.68      6.22 o 
  -7   3   6       70.93       69.26      3.16 o 
  -6   3   6        9.71       10.40      1.19 o 
  -5   3   6       32.51       23.63      1.68 o 
  -4   3   6        4.12        3.25      0.63 o 
  -3   3   6       66.14       73.74      2.11 o 
  -2   3   6        0.12        0.80      0.36 o 
  -1   3   6       42.76       39.26      1.31 o 
   0   3   6       44.70       57.68      1.93 o 
   1   3   6       11.19       12.40      0.97 o 
   2   3   6      425.27      404.17      5.43 o 
   3   3   6       99.87      108.93      2.95 o 
   4   3   6       64.25       62.16      5.76 o 
   5   3   6       32.21       32.15      2.06 o 
   6   3   6       31.32       43.49      1.60 o 
   7   3   6       25.88       22.69      1.70 o 
   8   3   6       71.33       80.86      2.77 o 
   9   3   6        6.74        8.29      0.88 o 
  10   3   6      146.75      151.90      3.14 o 
  11   3   6       18.66       19.30      1.28 o 
  12   3   6      236.72      244.98      3.57 o 
  13   3   6       87.66       87.10      2.29 o 
  14   3   6       46.06       39.63      2.20 o 
 -17   4   6      145.33      132.87      3.73 o 
 -16   4   6       21.73       23.15      1.41 o 
 -15   4   6        0.43        1.63      0.50 o 
 -14   4   6       51.04       52.73      2.35 o 
 -13   4   6        0.52        2.77      0.66 o 
 -12   4   6      150.62      161.82      3.92 o 
 -11   4   6       74.12       79.15      2.84 o 
 -10   4   6       97.84      105.39      3.27 o 
  -9   4   6       18.40       24.35      1.64 o 
  -8   4   6     1829.49     1797.60     16.50 o 
  -7   4   6       17.95       17.56      1.16 o 
  -6   4   6        7.68       13.82      1.73 o 
  -5   4   6       39.80       34.78      2.37 o 
  -4   4   6      238.24      252.09     15.75 o 
  -3   4   6        3.85        3.73      0.92 o 
  -2   4   6      996.44     1056.11     18.98 o 
  -1   4   6      336.89      344.35      6.65 o 
   0   4   6       59.94       78.11      8.88 o 
   1   4   6      285.68      297.00     13.96 o 
   2   4   6        6.03        6.71      0.72 o 
   3   4   6       13.00       12.18      0.73 o 
   4   4   6       17.30       23.57      1.11 o 
   5   4   6      181.63      185.24      3.26 o 
   6   4   6      305.86      326.99      4.34 o 
   7   4   6     2269.32     2368.37     13.74 o 
   8   4   6       10.09       12.33      1.38 o 
   9   4   6      106.96      109.35      3.05 o 
  10   4   6        8.51        7.66      0.87 o 
  11   4   6       83.15       95.15      2.82 o 
  12   4   6       14.04       12.15      0.93 o 
  13   4   6       82.25       87.93      3.28 o 
 -15   5   6       74.52       79.52      3.94 o 
 -14   5   6       86.68       89.44      3.85 o 
 -13   5   6        0.36        0.23      0.69 o 
 -12   5   6       99.28       89.91      2.66 o 
 -11   5   6        6.53        9.12      1.05 o 
 -10   5   6      165.73      182.11      3.56 o 
  -9   5   6       67.98       75.16      3.19 o 
  -8   5   6      413.07      428.49      5.17 o 
  -7   5   6      273.05      263.60      4.95 o 
  -6   5   6       29.45       26.13      1.97 o 
  -5   5   6       38.50       43.10      3.15 o 
  -4   5   6      254.08      250.73      4.87 o 
  -3   5   6       54.41       52.33      2.26 o 
  -2   5   6       46.42       54.30      3.06 o 
  -1   5   6        8.76        8.26      1.70 o 
   0   5   6       12.34       18.88      2.03 o 
   1   5   6       92.13      102.19      3.01 o 
   2   5   6      163.75      157.27      3.74 o 
   3   5   6      480.23      462.06      5.67 o 
   4   5   6        0.13        2.77      0.65 o 
   5   5   6      152.17      175.84      3.53 o 
   6   5   6       37.81       42.13      1.73 o 
   7   5   6       85.69       95.71      2.82 o 
   8   5   6       34.50       38.47      2.06 o 
   9   5   6       13.55       16.28      1.29 o 
  10   5   6        0.37        0.73      1.04 o 
  11   5   6       14.36       17.36      1.24 o 
 -13   6   6      214.16      203.02      3.80 o 
 -12   6   6       33.97       32.83      1.84 o 
 -11   6   6       70.11       67.71      2.28 o 
 -10   6   6      190.22      199.89      4.09 o 
  -9   6   6        7.30        8.08      0.74 o 
  -8   6   6      268.13      283.20      4.12 o 
  -7   6   6        0.65        0.75      0.62 o 
  -6   6   6       12.74       12.79      1.40 o 
  -5   6   6       44.91       44.14      2.38 o 
  -4   6   6       94.53       94.54      3.42 o 
  -3   6   6       12.12       14.33      1.74 o 
  -2   6   6       34.00       36.65      2.12 o 
  -1   6   6        8.29        2.52      0.81 o 
   0   6   6        1.17        1.70      0.80 o 
   1   6   6      347.15      380.03     38.13 o 
   2   6   6      335.59      300.13      5.69 o 
   3   6   6      128.53      118.18      3.09 o 
   4   6   6      528.10      501.94     10.10 o 
   5   6   6       53.83       59.60      1.87 o 
   6   6   6       19.87       23.41      1.13 o 
   7   6   6       16.28       22.10      1.39 o 
   8   6   6        2.81        4.16      0.64 o 
   9   6   6       26.97       22.28      1.76 o 
 -10   7   6        4.01        3.00      0.95 o 
  -9   7   6      283.13      264.67      4.21 o 
  -8   7   6      161.14      146.82      2.75 o 
  -7   7   6        1.76        2.58      0.48 o 
  -6   7   6        0.24        1.12      0.64 o 
  -5   7   6       63.34       63.01      1.68 o 
  -4   7   6       29.61       29.18      1.23 o 
  -3   7   6        4.72        6.14      0.81 o 
  -2   7   6       11.57       11.95      1.04 o 
  -1   7   6       51.90       50.16      1.77 o 
   0   7   6        0.12        0.35      0.65 o 
   1   7   6        8.77        7.10      0.80 o 
   2   7   6       33.04       30.96      1.42 o 
   3   7   6       53.87       51.16      2.22 o 
   4   7   6        5.41        5.63      0.68 o 
   5   7   6       72.63       67.69      1.82 o 
   6   7   6        0.22       -0.02      0.38 o 
  -4   8   6      191.89      196.24      6.77 o 
  -3   8   6        6.28        5.74      0.69 o 
  -2   8   6        8.07        3.57      0.45 o 
  -1   8   6        0.61        0.67      0.35 o 
   0   8   6        0.41        0.67      0.50 o 
 -19   1   7        8.40        6.72      0.69 o 
 -18   1   7       24.15       28.28      1.76 o 
 -17   1   7       19.70       19.95      1.79 o 
 -16   1   7      162.14      170.68      4.16 o 
 -15   1   7       20.86       22.68      1.89 o 
 -14   1   7       13.00       14.77      1.51 o 
 -13   1   7       72.43       70.28      3.13 o 
 -12   1   7        5.29        7.20      0.88 o 
 -11   1   7      204.33      202.48      3.73 o 
 -10   1   7      224.56      223.14      5.97 o 
  -9   1   7       61.60       66.42      3.16 o 
  -8   1   7      645.47      627.33      9.15 o 
  -7   1   7       15.34       15.72      1.71 o 
  -6   1   7        1.18        8.88      1.09 o 
  -5   1   7      126.28      130.09      3.56 o 
  -4   1   7        5.28        1.99      0.58 o 
  -3   1   7       32.83       33.05      1.44 o 
  -2   1   7       82.34       78.60      2.34 o 
  -1   1   7     1617.51     1624.62      9.63 o 
   0   1   7      275.19      289.68      4.01 o 
   1   1   7      821.89      842.46      8.95 o 
   2   1   7       16.81       14.41      1.26 o 
   3   1   7       17.21       15.99      1.13 o 
   4   1   7      196.71      225.85      3.45 o 
   5   1   7      622.63      684.21      7.63 o 
   6   1   7       54.57       65.29      2.48 o 
   7   1   7      163.07      175.03      3.11 o 
   8   1   7      199.42      226.96      4.60 o 
   9   1   7        9.16        5.86      1.33 o 
  10   1   7      267.43      260.49      5.86 o 
  11   1   7       43.71       40.42      1.89 o 
  12   1   7       10.36        8.17      1.02 o 
  13   1   7        8.61        6.76      1.13 o 
  14   1   7       83.36       76.59      6.00 o 
 -18   2   7        7.85       10.61      1.93 o 
 -17   2   7       80.48       83.91      2.04 o 
 -16   2   7       53.53       55.93      1.96 o 
 -15   2   7       83.35       95.03      2.79 o 
 -14   2   7      225.72      219.13      4.95 o 
 -13   2   7       15.96       20.23      1.27 o 
 -12   2   7        0.02       11.44      2.59 o 
 -11   2   7     2009.59     1979.99     26.87 o 
 -10   2   7      207.44      224.79      4.30 o 
  -9   2   7      938.55      947.62     11.61 o 
  -8   2   7      710.92      714.64      7.92 o 
  -7   2   7      301.55      291.48      5.83 o 
  -6   2   7        8.21       20.72      1.56 o 
  -5   2   7     1585.87     1695.79     10.93 o 
  -4   2   7       34.60       49.93      1.87 o 
  -3   2   7     1204.54     1233.53      8.99 o 
  -2   2   7        0.87        4.56      0.61 o 
  -1   2   7       12.32       16.31      1.58 o 
   0   2   7       61.90       48.10      1.75 o 
   1   2   7      287.13      292.73      3.76 o 
   2   2   7      156.18      172.17      3.43 o 
   3   2   7       13.54       10.57      0.99 o 
   4   2   7      121.71      123.88      3.16 o 
   5   2   7      224.08      204.48      5.43 o 
   6   2   7     1075.73     1069.00      9.38 o 
   7   2   7      726.22      721.75      9.32 o 
   8   2   7      176.44      171.33      4.64 o 
   9   2   7        0.98        2.61      0.71 o 
  10   2   7        5.28        4.62      0.92 o 
  11   2   7        9.64        7.82      0.90 o 
  12   2   7      240.19      222.90      3.67 o 
  13   2   7       49.98       37.49      1.85 o 
  14   2   7       23.96       27.09      1.82 o 
 -17   3   7        0.57        1.94      0.72 o 
 -16   3   7        3.52        3.11      0.53 o 
 -15   3   7      211.17      219.03      3.46 o 
 -14   3   7      173.69      203.51      3.64 o 
 -13   3   7       78.39       85.40      2.50 o 
 -12   3   7      211.32      220.77      4.06 o 
 -11   3   7     1150.90     1160.87     10.66 o 
 -10   3   7     2149.46     2219.19     14.44 o 
  -9   3   7        2.75        4.55      0.60 o 
  -8   3   7      131.75      112.80      4.10 o 
  -7   3   7       34.85       34.40      2.25 o 
  -6   3   7       15.78       11.26      1.29 o 
  -5   3   7       53.70       50.92      5.26 o 
  -4   3   7      517.62      508.34      7.68 o 
  -3   3   7       13.86       16.44      1.14 o 
  -2   3   7      113.18      126.35      2.87 o 
  -1   3   7      507.47      515.30      5.93 o 
   0   3   7      224.43      226.86      4.07 o 
   1   3   7      495.61      501.78      6.24 o 
   2   3   7      765.61      808.57      9.77 o 
   3   3   7      129.54      122.84      4.02 o 
   4   3   7     1019.82      998.38     10.95 o 
   5   3   7     4051.59     4041.72     34.24 o 
   6   3   7        0.00        4.13      0.78 o 
   7   3   7     1428.26     1432.43     13.45 o 
   8   3   7       16.56       20.38      1.51 o 
   9   3   7      108.16      105.06      3.01 o 
  10   3   7      172.79      179.81      3.65 o 
  11   3   7       24.17       25.04      1.31 o 
  12   3   7        2.34        2.61      0.58 o 
  13   3   7        2.01        2.53      0.55 o 
 -16   4   7       12.32       11.06      0.97 o 
 -15   4   7        7.52        8.80      0.95 o 
 -14   4   7       35.45       39.03      2.01 o 
 -13   4   7      152.50      168.60      5.31 o 
 -12   4   7       87.72       96.57      3.03 o 
 -11   4   7     1852.73     1934.99     13.69 o 
 -10   4   7      170.98      181.59      4.26 o 
  -9   4   7        8.02        6.32      1.07 o 
  -8   4   7       99.59      117.31      2.95 o 
  -7   4   7       40.23       45.39      1.81 o 
  -6   4   7       12.04       17.37      1.90 o 
  -5   4   7      193.71      214.73      5.72 o 
  -4   4   7       42.90       45.38      2.67 o 
  -3   4   7      245.16      257.87     12.39 o 
  -2   4   7      386.69      393.37     11.62 o 
  -1   4   7      101.97       96.87      3.15 o 
   0   4   7      195.88      213.52      4.10 o 
   1   4   7       76.36       82.92      2.64 o 
   2   4   7      611.13      611.31      8.02 o 
   3   4   7      187.55      196.68      3.36 o 
   4   4   7        4.45        4.18      0.63 o 
   5   4   7        5.58        7.53      0.79 o 
   6   4   7     1493.17     1495.84      9.09 o 
   7   4   7      262.90      274.45      4.24 o 
   8   4   7      244.93      259.20      4.61 o 
   9   4   7        2.29        2.76      0.62 o 
  10   4   7       36.72       36.06      1.95 o 
  11   4   7        3.76        4.18      0.62 o 
  12   4   7       17.49       22.22      1.80 o 
 -15   5   7        0.00        0.88      0.67 o 
 -14   5   7       24.34       21.58      1.55 o 
 -13   5   7        0.26        0.21      0.53 o 
 -12   5   7        0.39        1.84      0.68 o 
 -11   5   7       24.90       22.51      1.44 o 
 -10   5   7       27.79       25.53      1.57 o 
  -9   5   7       63.00       69.59      2.25 o 
  -8   5   7       43.56       45.76      1.69 o 
  -7   5   7       25.81       20.77      1.48 o 
  -6   5   7      117.62      117.94      4.06 o 
  -5   5   7       10.43        9.69      1.73 o 
  -4   5   7      159.89      171.71      6.10 o 
  -3   5   7      121.47      130.21      5.20 o 
  -2   5   7        0.40        1.29      1.26 o 
  -1   5   7      490.45      487.66     21.78 o 
   0   5   7       56.90       56.39      3.19 o 
   1   5   7       46.87       42.33      2.35 o 
   2   5   7       40.72       43.67      2.03 o 
   3   5   7      224.24      234.54      4.11 o 
   4   5   7        8.81       11.11      0.96 o 
   5   5   7        4.93        8.31      0.95 o 
   6   5   7      168.13      164.68      3.16 o 
   7   5   7      202.73      202.92      4.51 o 
   8   5   7        0.04       -0.04      0.54 o 
   9   5   7        0.04        0.19      0.45 o 
  10   5   7        0.51        1.51      0.44 o 
 -13   6   7       13.25       15.52      1.06 o 
 -12   6   7        0.62        0.58      0.52 o 
 -11   6   7        8.78        9.10      1.15 o 
 -10   6   7       19.65       21.49      1.34 o 
  -9   6   7       32.27       37.00      1.91 o 
  -8   6   7       60.59       67.73      2.30 o 
  -7   6   7        0.02        0.40      0.58 o 
  -6   6   7       55.10       58.13      2.68 o 
  -5   6   7        6.01        9.31      1.22 o 
  -4   6   7        0.59        0.60      0.81 o 
  -3   6   7       74.96       72.62      3.63 o 
  -2   6   7        0.00        1.45      0.76 o 
  -1   6   7       12.85        9.45      1.43 o 
   0   6   7      204.92      203.38      6.82 o 
   1   6   7       40.38       43.75      2.80 o 
   2   6   7       41.33       43.50      1.70 o 
   3   6   7       68.22       61.45      2.50 o 
   4   6   7       38.21       38.90      2.01 o 
   5   6   7       93.59      103.60      2.98 o 
   6   6   7      123.70      124.02      4.15 o 
   7   6   7        0.83        2.55      0.55 o 
   8   6   7       17.78       16.57      0.83 o 
 -10   7   7       12.44        9.25      1.01 o 
  -9   7   7       21.21       16.01      0.79 o 
  -8   7   7       18.06       18.08      0.84 o 
  -7   7   7        3.54        4.31      0.52 o 
  -6   7   7       15.45       16.29      0.94 o 
  -5   7   7       86.79       96.49      1.99 o 
  -4   7   7       33.84       26.52      1.23 o 
  -3   7   7       60.42       58.34      2.08 o 
  -2   7   7       18.11       19.04      1.12 o 
  -1   7   7       40.84       37.19      1.47 o 
   0   7   7        3.89        6.88      0.65 o 
   1   7   7      100.58       93.54      3.17 o 
   2   7   7        1.52        3.49      0.72 o 
   3   7   7        3.39       10.42      4.28 o 
   4   7   7       62.12       55.47      2.65 o 
   5   7   7       14.62       11.50      1.41 o 
 -19   0   8        5.12        7.64      1.17 o 
 -18   0   8      576.76      638.35     11.78 o 
 -17   0   8      382.82      372.08     10.50 o 
 -16   0   8       38.35       37.10      3.79 o 
 -15   0   8      103.22      107.06      4.30 o 
 -14   0   8       45.68       51.15      3.26 o 
 -13   0   8      849.23      830.72     10.19 o 
 -12   0   8     1016.71     1027.62     19.50 o 
 -11   0   8      984.27      971.84     13.04 o 
 -10   0   8      803.29      806.17     16.74 o 
  -9   0   8      454.35      417.63     11.60 o 
  -8   0   8      246.97      236.49      8.36 o 
  -7   0   8     1401.85     1372.08     19.29 o 
  -6   0   8      342.83      345.10      9.29 o 
  -5   0   8      196.67      180.13      6.57 o 
  -4   0   8      169.62      195.00      6.73 o 
  -3   0   8       73.20       87.95      4.44 o 
  -2   0   8      492.17      556.73     11.10 o 
  -1   0   8      914.97      996.66     14.84 o 
   0   0   8     1744.81     2004.37     20.97 o 
   1   0   8       83.97       82.18      4.36 o 
   2   0   8      448.21      473.41     10.54 o 
   3   0   8        9.97       18.33      2.22 o 
   4   0   8       27.60       16.45      1.48 o 
   5   0   8      264.74      256.83      5.78 o 
   6   0   8      158.09      161.89      5.32 o 
   7   0   8        0.02       -0.80      0.81 o 
   8   0   8      262.35      230.35      6.93 o 
   9   0   8        0.00        0.44      0.84 o 
  10   0   8        2.74        3.84      1.73 o 
  11   0   8      212.92      218.48      8.42 o 
  12   0   8        0.40        0.96      1.05 o 
  13   0   8       26.82       21.89      2.07 o 
 -19   1   8       94.82       96.93      7.23 o 
 -18   1   8       34.95       46.88      2.22 o 
 -17   1   8       88.56       94.56      3.65 o 
 -16   1   8      245.19      244.68      5.00 o 
 -15   1   8       15.14       17.01      1.70 o 
 -14   1   8      422.57      437.33      9.57 o 
 -13   1   8       31.26       29.01      1.72 o 
 -12   1   8      102.50      101.35      2.31 o 
 -11   1   8      541.28      501.43      5.34 o 
 -10   1   8        1.48        5.05      1.13 o 
  -9   1   8      310.14      287.22      6.79 o 
  -8   1   8       66.74       86.17      5.01 o 
  -7   1   8     1685.37     1639.12     14.90 o 
  -6   1   8      426.72      425.86      7.34 o 
  -5   1   8      117.02      113.55      3.70 o 
  -4   1   8       92.74      105.03      2.79 o 
  -3   1   8        0.07        4.69      0.82 o 
  -2   1   8     1126.10     1157.25     15.10 o 
  -1   1   8       21.62       39.48      1.73 o 
   0   1   8      458.30      502.75      7.41 o 
   1   1   8       87.17       86.37      3.13 o 
   2   1   8       79.87       67.07      2.85 o 
   3   1   8      131.63      130.52      3.30 o 
   4   1   8        0.78        0.49      0.48 o 
   5   1   8      138.75      138.95      2.94 o 
   6   1   8       44.81       40.59      1.65 o 
   7   1   8        1.60        1.85      0.64 o 
   8   1   8      129.18      118.92      4.99 o 
   9   1   8        0.00        1.20      0.71 o 
  10   1   8      162.63      149.53      4.33 o 
  11   1   8       68.91       63.05      2.64 o 
  12   1   8       17.82       14.83      1.46 o 
  13   1   8        3.22        7.68      0.90 o 
 -18   2   8        1.61        3.38      0.96 o 
 -17   2   8       20.60       23.96      1.33 o 
 -16   2   8       23.81       26.11      1.33 o 
 -15   2   8       97.50      106.58      2.88 o 
 -14   2   8        0.04        0.92      0.65 o 
 -13   2   8      402.31      418.37      6.02 o 
 -12   2   8     1360.87     1391.79     11.11 o 
 -11   2   8       59.42       61.11      1.98 o 
 -10   2   8       31.77       40.50      1.55 o 
  -9   2   8      893.04      926.73     19.62 o 
  -8   2   8      302.09      321.48      7.89 o 
  -7   2   8       55.96       51.22      2.16 o 
  -6   2   8      647.16      689.23      7.66 o 
  -5   2   8      570.44      601.77      6.96 o 
  -4   2   8       12.95       18.73      1.26 o 
  -3   2   8        2.30       10.97      0.97 o 
  -2   2   8       21.19       19.27      1.38 o 
  -1   2   8      294.86      297.28      4.68 o 
   0   2   8      499.19      506.67      6.65 o 
   1   2   8      176.38      147.99      3.33 o 
   2   2   8      536.45      558.52     10.34 o 
   3   2   8        0.38        2.84      0.65 o 
   4   2   8       56.21       51.05      2.17 o 
   5   2   8      149.57      143.13      3.02 o 
   6   2   8      777.68      756.36      9.49 o 
   7   2   8        9.01        9.72      1.26 o 
   8   2   8        1.02        1.39      0.77 o 
   9   2   8      171.83      166.23      4.83 o 
  10   2   8        0.00        0.77      0.61 o 
  11   2   8       76.46       74.17      2.69 o 
  12   2   8       33.54       25.53      1.39 o 
  13   2   8       19.73       15.49      2.72 o 
 -17   3   8       31.12       27.04      2.54 o 
 -16   3   8       22.51       23.25      1.12 o 
 -15   3   8      139.68      146.86      2.77 o 
 -14   3   8       33.34       43.55      1.70 o 
 -13   3   8        7.08        9.28      1.00 o 
 -12   3   8       45.52       43.02      3.27 o 
 -11   3   8        6.57       10.42      1.30 o 
 -10   3   8       48.43       47.14      2.16 o 
  -9   3   8        1.80        3.83      1.05 o 
  -8   3   8       30.14       35.05      1.49 o 
  -7   3   8       35.00       32.61      3.25 o 
  -6   3   8       13.55        9.09      1.25 o 
  -5   3   8      237.38      236.83      9.25 o 
  -4   3   8       80.70       95.77      2.73 o 
  -3   3   8       15.89       18.67      1.25 o 
  -2   3   8        1.62        3.39      0.81 o 
  -1   3   8      364.00      378.55      5.45 o 
   0   3   8       69.24       64.05      2.31 o 
   1   3   8       11.75       12.56      1.61 o 
   2   3   8      333.87      341.00      4.98 o 
   3   3   8       98.76       96.94      2.26 o 
   4   3   8      149.64      163.73      3.02 o 
   5   3   8        0.91        3.17      0.83 o 
   6   3   8      308.17      309.53      6.25 o 
   7   3   8      353.39      357.17      6.73 o 
   8   3   8        0.01        0.34      0.75 o 
   9   3   8      148.95      156.62      4.13 o 
  10   3   8        0.07        1.52      0.85 o 
  11   3   8        2.28        2.88      0.66 o 
  12   3   8        1.05        1.88      0.59 o 
 -16   4   8      102.99       99.75      4.50 o 
 -15   4   8       69.00       75.27      2.33 o 
 -14   4   8      167.49      182.15      3.69 o 
 -13   4   8       13.94       16.47      1.23 o 
 -12   4   8      454.26      474.24      7.58 o 
 -11   4   8      660.63      695.61     10.32 o 
 -10   4   8      588.32      600.39      7.66 o 
  -9   4   8       33.68       33.97      1.88 o 
  -8   4   8        9.62       12.22      1.16 o 
  -7   4   8       65.61       61.92      2.43 o 
  -6   4   8      240.89      245.53      7.03 o 
  -5   4   8      390.57      383.46      9.82 o 
  -4   4   8       19.52       16.96      1.36 o 
  -3   4   8        1.86        3.04      0.89 o 
  -2   4   8       91.32      107.91      3.06 o 
  -1   4   8      153.26      152.93      3.52 o 
   0   4   8        0.11        2.77      0.61 o 
   1   4   8       47.49       50.32      2.17 o 
   2   4   8       21.81       21.29      1.28 o 
   3   4   8      153.95      152.75      3.67 o 
   4   4   8      711.20      719.92      6.99 o 
   5   4   8      299.93      324.24      4.65 o 
   6   4   8        3.94        4.67      0.69 o 
   7   4   8        3.31        5.55      0.97 o 
   8   4   8       99.76       98.98      3.21 o 
   9   4   8       98.07      106.29      3.03 o 
  10   4   8       52.71       50.29      2.16 o 
  11   4   8       12.75        9.88      0.94 o 
 -15   5   8        1.28        2.20      1.02 o 
 -14   5   8        6.40        7.78      0.94 o 
 -13   5   8        3.45        4.34      0.75 o 
 -12   5   8        5.38        5.12      0.86 o 
 -11   5   8       30.97       30.11      1.86 o 
 -10   5   8       24.31       26.70      1.85 o 
  -9   5   8       10.86       11.09      1.05 o 
  -8   5   8      411.15      400.13      5.94 o 
  -7   5   8      200.36      196.10      5.15 o 
  -6   5   8       31.06       31.81      1.79 o 
  -5   5   8       23.72       24.25      1.87 o 
  -4   5   8       39.29       28.62      2.59 o 
  -3   5   8        8.04       12.55      1.81 o 
  -2   5   8      518.71      472.88      8.66 o 
  -1   5   8        1.92        5.47      1.25 o 
   0   5   8        0.28        0.62      0.72 o 
   1   5   8        0.38        1.42      0.76 o 
   2   5   8        0.01       -0.14      0.76 o 
   3   5   8       24.78       23.75      1.53 o 
   4   5   8        4.49        6.97      1.03 o 
   5   5   8       81.63       86.71      2.28 o 
   6   5   8       74.49       77.91      2.02 o 
   7   5   8       15.31       14.67      1.20 o 
   8   5   8       16.53       14.30      1.07 o 
   9   5   8       17.93       16.11      1.03 o 
  10   5   8      135.90      144.55      3.91 o 
 -13   6   8        9.91        7.85      0.72 o 
 -12   6   8       17.65       18.91      1.31 o 
 -11   6   8        0.49        0.72      0.57 o 
 -10   6   8      105.04      106.75      3.64 o 
  -9   6   8        0.72        1.64      0.74 o 
  -8   6   8       19.72       18.38      1.21 o 
  -7   6   8        0.52        0.84      0.56 o 
  -6   6   8       10.60       11.22      1.01 o 
  -5   6   8        3.98        4.81      0.82 o 
  -4   6   8        0.05        1.06      0.49 o 
  -3   6   8        9.85        7.87      1.09 o 
  -2   6   8      103.63       93.90      3.67 o 
  -1   6   8      157.65      152.62      4.84 o 
   0   6   8       95.78       78.65      2.59 o 
   1   6   8      352.40      369.02      6.87 o 
   2   6   8        6.49        6.81      1.02 o 
   3   6   8      157.84      152.75      4.49 o 
   4   6   8        1.78        4.48      0.74 o 
   5   6   8      125.30      136.99      2.98 o 
   6   6   8        8.48       12.68      1.49 o 
   7   6   8      106.29      106.09      2.68 o 
  -9   7   8        3.35        4.58      0.85 o 
  -8   7   8       93.24       99.17      3.86 o 
  -7   7   8        4.59        7.44      0.97 o 
  -6   7   8       13.12       14.94      0.86 o 
  -5   7   8       20.61       24.37      0.96 o 
  -4   7   8      188.19      184.18      3.76 o 
  -3   7   8       81.54       80.99      2.37 o 
  -2   7   8       21.61       19.45      1.23 o 
  -1   7   8       25.73       27.42      2.24 o 
   0   7   8      112.36      144.43     19.06 o 
   1   7   8      405.58      417.52      5.94 o 
   2   7   8        7.44        8.49      0.81 o 
   3   7   8        6.89        7.52      1.25 o 
   4   7   8       51.12       44.80      2.33 o 
 -19   1   9        3.21        2.54      0.62 o 
 -18   1   9       26.45       27.15      1.65 o 
 -17   1   9        0.61       -0.78      0.78 o 
 -16   1   9        4.32        3.36      0.76 o 
 -15   1   9      280.96      291.78      5.96 o 
 -14   1   9      198.21      190.58      4.49 o 
 -13   1   9        3.13        3.87      0.81 o 
 -12   1   9      144.62      138.99      3.25 o 
 -11   1   9       24.83       22.96      1.22 o 
 -10   1   9      180.76      187.09      3.26 o 
  -9   1   9        2.93        7.17      1.39 o 
  -8   1   9      184.41      214.36      5.91 o 
  -7   1   9      521.65      521.10     11.35 o 
  -6   1   9      352.36      337.98      6.96 o 
  -5   1   9      437.86      436.27      7.71 o 
  -4   1   9      251.10      249.64      5.73 o 
  -3   1   9      345.19      371.04      6.93 o 
  -2   1   9     1165.52     1208.12     12.50 o 
  -1   1   9       16.65       17.57      1.67 o 
   0   1   9        1.84       14.39      7.98 o 
   1   1   9      191.48      169.86      4.68 o 
   2   1   9       38.34       39.78      1.91 o 
   3   1   9       23.28       27.06      1.63 o 
   4   1   9       51.50       53.59      1.67 o 
   5   1   9        2.70        1.15      0.44 o 
   6   1   9       64.96       55.32      3.33 o 
   7   1   9      341.01      311.24      7.98 o 
   8   1   9        3.24        5.02      1.26 o 
   9   1   9      112.64      101.11      2.98 o 
  10   1   9        8.29        6.44      1.01 o 
  11   1   9        0.29        0.66      0.73 o 
  12   1   9        1.41        2.28      0.67 o 
  13   1   9       53.15       56.83      2.42 o 
 -18   2   9       26.13       24.75      1.30 o 
 -17   2   9       56.54       60.80      2.03 o 
 -16   2   9        0.28        1.27      0.95 o 
 -15   2   9      124.60      132.19      3.86 o 
 -14   2   9      325.83      360.87      6.72 o 
 -13   2   9      121.93      124.23      6.60 o 
 -12   2   9     1054.33     1052.32      9.62 o 
 -11   2   9      391.34      386.53      6.61 o 
 -10   2   9        0.08        8.09      1.85 o 
  -9   2   9        0.10       11.31      2.50 o 
  -8   2   9       77.95       75.95      3.48 o 
  -7   2   9       28.21       30.18      2.16 o 
  -6   2   9      409.21      421.53      6.34 o 
  -5   2   9       49.82       43.35      2.02 o 
  -4   2   9       30.17       36.72      1.83 o 
  -3   2   9      217.48      206.95      3.62 o 
  -2   2   9      213.07      183.17      3.93 o 
  -1   2   9       65.56       56.17      2.15 o 
   0   2   9       10.64       15.99      1.19 o 
   1   2   9      383.29      393.80      5.79 o 
   2   2   9       39.24       36.19      1.83 o 
   3   2   9        0.14        2.26      0.76 o 
   4   2   9        5.07        7.15      0.74 o 
   5   2   9      670.74      639.74      8.99 o 
   6   2   9       13.43        8.83      1.85 o 
   7   2   9       63.10       71.52      3.05 o 
   8   2   9       33.90       32.28      2.08 o 
   9   2   9       31.23       28.53      1.98 o 
  10   2   9       76.97       71.74      2.40 o 
  11   2   9        0.75        0.74      0.50 o 
  12   2   9      141.93      136.01      7.33 o 
 -17   3   9       92.30       87.29      6.84 o 
 -16   3   9      259.48      284.99      3.67 o 
 -15   3   9      230.45      265.36      3.54 o 
 -14   3   9     1708.18     1800.91     10.21 o 
 -13   3   9        4.96       10.17      1.24 o 
 -12   3   9     1188.23     1245.85     12.51 o 
 -11   3   9      628.56      656.11      9.28 o 
 -10   3   9       19.36       21.25      1.42 o 
  -9   3   9      171.32      162.08      4.32 o 
  -8   3   9      117.51      112.14      2.83 o 
  -7   3   9      113.28      126.46      3.32 o 
  -6   3   9       61.83       70.37      3.61 o 
  -5   3   9        9.53        7.45      0.97 o 
  -4   3   9       34.10       33.70      2.12 o 
  -3   3   9       23.18       20.97      1.73 o 
  -2   3   9       20.83       15.08      1.54 o 
  -1   3   9       92.52       91.70      2.16 o 
   0   3   9        2.24        2.90      0.63 o 
   1   3   9     1410.80     1387.64      9.21 o 
   2   3   9       93.00       97.92      2.08 o 
   3   3   9     4012.99     3878.97     17.62 o 
   4   3   9     3040.03     3097.81     16.95 o 
   5   3   9       92.69       96.79      2.98 o 
   6   3   9      140.98      140.47      4.19 o 
   7   3   9        6.11        7.46      1.27 o 
   8   3   9       42.65       41.12      2.19 o 
   9   3   9        5.05        4.55      0.88 o 
  10   3   9       31.37       33.14      1.35 o 
  11   3   9       46.74       56.14      2.44 o 
 -16   4   9      179.06      178.69      6.66 o 
 -15   4   9      135.74      144.06      2.99 o 
 -14   4   9       98.45      107.24      2.55 o 
 -13   4   9      119.37      131.45      3.15 o 
 -12   4   9      283.03      313.17      6.01 o 
 -11   4   9       11.03       14.88      1.50 o 
 -10   4   9       24.38       25.96      2.06 o 
  -9   4   9      143.68      145.58      4.42 o 
  -8   4   9        3.21       10.55      1.32 o 
  -7   4   9       14.11       26.92      1.90 o 
  -6   4   9      135.61      145.81     12.47 o 
  -5   4   9        2.13        2.38      0.76 o 
  -4   4   9      194.57      192.39      5.78 o 
  -3   4   9       10.87        8.11      1.29 o 
  -2   4   9       17.33       19.15      1.27 o 
  -1   4   9       15.57       16.50      1.26 o 
   0   4   9       65.75       65.21      2.97 o 
   1   4   9       10.92        7.41      1.06 o 
   2   4   9      292.75      277.47      4.89 o 
   3   4   9       61.25       73.07      2.56 o 
   4   4   9      134.58      145.75      3.49 o 
   5   4   9       38.20       41.52      1.98 o 
   6   4   9        4.89        7.37      0.86 o 
   7   4   9       51.38       54.52      2.38 o 
   8   4   9        5.18        6.17      0.86 o 
   9   4   9        3.22        2.47      0.56 o 
  10   4   9       59.29       68.14      2.36 o 
 -14   5   9        4.21        5.04      0.73 o 
 -13   5   9       29.82       31.31      1.53 o 
 -12   5   9        0.11        0.56      0.75 o 
 -11   5   9       65.90       69.77      2.66 o 
 -10   5   9        3.29        5.17      0.97 o 
  -9   5   9       10.71        8.78      1.13 o 
  -8   5   9        7.00        9.69      1.17 o 
  -7   5   9       19.95       21.31      1.77 o 
  -6   5   9       80.48       85.61      2.83 o 
  -5   5   9      423.26      383.14      8.62 o 
  -4   5   9       43.63       47.45      2.57 o 
  -3   5   9      283.78      253.34      5.83 o 
  -2   5   9      231.30      218.00      4.52 o 
  -1   5   9       30.24       34.54      1.86 o 
   0   5   9       84.52       97.32      3.02 o 
   1   5   9      101.90      115.11      3.77 o 
   2   5   9      100.37      105.85      3.51 o 
   3   5   9      118.60      129.45      3.19 o 
   4   5   9      200.03      209.48      3.88 o 
   5   5   9       60.79       57.59      1.94 o 
   6   5   9       14.86       14.27      1.12 o 
   7   5   9        2.24        3.64      0.61 o 
   8   5   9       15.70       11.99      1.21 o 
 -12   6   9       36.69       35.48      1.59 o 
 -11   6   9        3.64        2.92      0.69 o 
 -10   6   9       69.63       73.65      2.09 o 
  -9   6   9       31.47       35.64      2.19 o 
  -8   6   9        7.66        8.41      0.82 o 
  -7   6   9        7.10        9.76      0.94 o 
  -6   6   9      135.46      144.13      3.14 o 
  -5   6   9        0.05        0.97      0.57 o 
  -4   6   9       78.38       68.68      2.07 o 
  -3   6   9      172.72      162.56      3.55 o 
  -2   6   9        3.48        1.88      0.74 o 
  -1   6   9      112.40      120.71      3.01 o 
   0   6   9       99.30      108.35      3.23 o 
   1   6   9      254.43      255.32      4.83 o 
   2   6   9       53.39       53.19      2.18 o 
   3   6   9        0.02        2.11      1.97 o 
   4   6   9      258.38      260.65      6.75 o 
   5   6   9        4.30        6.58      0.63 o 
   6   6   9        1.29        1.05      0.75 o 
  -8   7   9       75.43       90.67      3.21 o 
  -7   7   9       17.04       16.72      1.13 o 
  -6   7   9        6.89        8.83      0.70 o 
  -5   7   9        0.05        0.26      0.28 o 
  -4   7   9        1.20        1.10      0.36 o 
  -3   7   9        8.49        8.52      0.95 o 
  -2   7   9       40.08       33.55      1.70 o 
  -1   7   9       10.79       12.60      1.33 o 
   0   7   9      217.33      208.82     14.75 o 
   1   7   9        2.66        1.10      0.32 o 
   2   7   9        4.65        6.18      0.54 o 
 -19   0  10       12.46        7.47      0.94 o 
 -18   0  10       46.18       43.99      2.90 o 
 -17   0  10       17.45       20.60      2.45 o 
 -16   0  10        9.55        9.86      1.30 o 
 -15   0  10        1.82        1.08      0.85 o 
 -14   0  10      182.23      196.90      6.29 o 
 -13   0  10       59.40       55.94      2.81 o 
 -12   0  10       88.78       81.88      4.08 o 
 -11   0  10      353.11      349.85      7.42 o 
 -10   0  10      107.60      101.57      4.24 o 
  -9   0  10       27.72       45.46      5.32 o 
  -8   0  10       18.71       16.25      2.52 o 
  -7   0  10        2.51        3.28      1.19 o 
  -6   0  10       77.88       77.03      5.00 o 
  -5   0  10      135.81      134.84      6.41 o 
  -4   0  10      118.60       95.49      5.41 o 
  -3   0  10      798.81      737.56     14.73 o 
  -2   0  10      873.80      857.09     15.94 o 
  -1   0  10        1.60        8.11      1.80 o 
   0   0  10       64.24       62.77      4.27 o 
   1   0  10     1045.65     1128.19     18.20 o 
   2   0  10      514.18      548.27     12.87 o 
   3   0  10       19.76       21.69      1.34 o 
   4   0  10      519.71      530.00     14.35 o 
   5   0  10       31.54       26.84      3.47 o 
   6   0  10       30.30       16.79      2.02 o 
   7   0  10      435.86      359.81      8.58 o 
   8   0  10       31.43       33.43      3.64 o 
   9   0  10      127.09      107.35      5.98 o 
  10   0  10      257.28      267.07      8.50 o 
  11   0  10      465.34      527.25     10.32 o 
  12   0  10       69.15       80.06      3.16 o 
 -18   1  10       31.90       21.86      2.11 o 
 -17   1  10       15.62       16.64      1.16 o 
 -16   1  10        1.09        1.30      0.61 o 
 -15   1  10       71.91       77.44      3.07 o 
 -14   1  10      187.58      204.27      3.86 o 
 -13   1  10      111.19      122.64      3.46 o 
 -12   1  10       32.50       30.53      1.62 o 
 -11   1  10        2.68        5.59      1.29 o 
 -10   1  10        6.65       16.85      1.19 o 
  -9   1  10      460.25      480.66      8.21 o 
  -8   1  10      677.58      720.24     11.27 o 
  -7   1  10      123.27      128.36      6.62 o 
  -6   1  10       67.79       65.26      3.26 o 
  -5   1  10        6.41        9.69      1.29 o 
  -4   1  10      128.07      147.20      4.72 o 
  -3   1  10     1516.28     1550.68     18.07 o 
  -2   1  10       51.78       74.77     12.19 o 
  -1   1  10        2.49        8.61      1.26 o 
   0   1  10       14.84       13.28      1.43 o 
   1   1  10      165.35      176.23      6.53 o 
   2   1  10       28.43       25.57      1.17 o 
   3   1  10        1.07        2.51      0.45 o 
   4   1  10       45.37       48.72      1.52 o 
   5   1  10       85.54       73.68      2.96 o 
   6   1  10       24.45       14.28      1.84 o 
   7   1  10       77.29       78.48      4.00 o 
   8   1  10      105.63       95.42      3.47 o 
   9   1  10       27.21       19.15      1.29 o 
  10   1  10        1.13        1.49      1.02 o 
  11   1  10       60.20       60.76      2.44 o 
  12   1  10       78.27       89.81      4.08 o 
 -18   2  10        0.00        0.70      0.69 o 
 -17   2  10       34.52       40.74      1.59 o 
 -16   2  10       12.94       16.49      1.24 o 
 -15   2  10      133.42      133.38      3.74 o 
 -14   2  10        2.83        1.41      0.75 o 
 -13   2  10       14.37       12.30      1.26 o 
 -12   2  10       37.47       40.87      1.99 o 
 -11   2  10        3.40        6.58      1.36 o 
 -10   2  10        1.97       10.45      2.38 o 
  -9   2  10        0.00        2.71      0.59 o 
  -8   2  10      124.65      131.97      3.02 o 
  -7   2  10       32.87       38.21      1.84 o 
  -6   2  10       25.03       21.87      1.89 o 
  -5   2  10      212.43      224.26      4.77 o 
  -4   2  10        0.18        2.04      0.58 o 
  -3   2  10      275.27      289.00      5.26 o 
  -2   2  10      720.49      710.93     12.78 o 
  -1   2  10      184.60      170.66      4.84 o 
   0   2  10      491.61      458.23      5.18 o 
   1   2  10      634.85      627.63      6.14 o 
   2   2  10       32.92       34.57      1.38 o 
   3   2  10      220.08      214.33      4.27 o 
   4   2  10        4.45        2.90      0.92 o 
   5   2  10       37.13       39.97      3.49 o 
   6   2  10        5.33        6.95      1.10 o 
   7   2  10      179.12      171.19      4.53 o 
   8   2  10       10.67        6.17      0.98 o 
   9   2  10        0.40        1.21      0.56 o 
  10   2  10      101.57      126.09      3.11 o 
  11   2  10       11.08       12.08      1.61 o 
 -17   3  10       36.84       34.04      1.41 o 
 -16   3  10      140.21      156.42      7.01 o 
 -15   3  10      113.81      138.45      3.47 o 
 -14   3  10        7.63       16.20      1.17 o 
 -13   3  10      206.14      219.27      4.89 o 
 -12   3  10      136.91      130.73      3.98 o 
 -11   3  10        1.38        4.68      1.01 o 
 -10   3  10        0.02        1.07      0.60 o 
  -9   3  10        3.81        3.11      0.92 o 
  -8   3  10       90.60       92.51      3.41 o 
  -7   3  10       38.15       36.79      2.18 o 
  -6   3  10       40.94       41.02      2.76 o 
  -5   3  10      211.69      193.70      4.71 o 
  -4   3  10        2.20        2.82      0.56 o 
  -3   3  10      164.80      156.93      3.23 o 
  -2   3  10       63.89       56.90      1.90 o 
  -1   3  10       11.89       13.02      1.11 o 
   0   3  10      165.69      178.93      3.91 o 
   1   3  10       13.21       18.94      2.84 o 
   2   3  10        4.01        8.61      1.08 o 
   3   3  10      239.06      239.44      4.66 o 
   4   3  10        6.97        6.68      1.27 o 
   5   3  10       18.66       20.87      1.41 o 
   6   3  10       82.95       78.76      3.03 o 
   7   3  10       12.40       14.17      1.96 o 
   8   3  10        0.34        0.66      0.61 o 
   9   3  10       20.18       21.21      1.13 o 
  10   3  10       52.76       50.96      1.67 o 
 -16   4  10       24.75       23.51      1.78 o 
 -15   4  10        8.49        7.30      0.58 o 
 -14   4  10       92.78       98.13      2.32 o 
 -13   4  10      145.55      156.09      3.78 o 
 -12   4  10       81.51       75.51      2.86 o 
 -11   4  10      130.21      135.12      4.01 o 
 -10   4  10      149.41      138.11      4.17 o 
  -9   4  10       16.21       17.79      1.62 o 
  -8   4  10        5.51        5.79      1.02 o 
  -7   4  10       35.91       32.70      3.96 o 
  -6   4  10       34.94       31.31      2.05 o 
  -5   4  10        1.03        2.26      0.78 o 
  -4   4  10       11.90       11.37      1.37 o 
  -3   4  10       64.46       52.55      3.11 o 
  -2   4  10      132.57      130.64      3.55 o 
  -1   4  10       86.17       88.12      3.45 o 
   0   4  10      116.22      119.48      4.79 o 
   1   4  10      937.91      967.61     10.60 o 
   2   4  10       30.61       35.23      2.55 o 
   3   4  10      399.10      430.38      8.75 o 
   4   4  10       97.51       99.06      4.03 o 
   5   4  10       48.03       48.99      1.91 o 
   6   4  10       35.87       37.09      2.00 o 
   7   4  10       48.81       55.86      2.13 o 
   8   4  10        7.72        7.61      0.77 o 
   9   4  10        7.28        5.90      0.73 o 
 -14   5  10      104.98      104.71      2.51 o 
 -13   5  10       23.67       23.96      1.23 o 
 -12   5  10        0.06        1.10      0.53 o 
 -11   5  10        8.99        8.93      1.14 o 
 -10   5  10        0.81        0.33      0.50 o 
  -9   5  10       58.90       57.98      2.46 o 
  -8   5  10       36.74       40.30      2.86 o 
  -7   5  10       48.85       47.67      2.48 o 
  -6   5  10       11.32       20.07      1.71 o 
  -5   5  10       17.42       10.82      1.30 o 
  -4   5  10      124.02      105.72      3.70 o 
  -3   5  10       17.07       10.68      1.33 o 
  -2   5  10       31.70       29.97      1.71 o 
  -1   5  10       96.26      101.64      2.95 o 
   0   5  10      108.22      117.82      3.64 o 
   1   5  10        1.58        2.94      0.85 o 
   2   5  10        8.26       10.84      1.21 o 
   3   5  10       25.10       26.59      1.54 o 
   4   5  10       12.65       13.68      1.42 o 
   5   5  10        1.90        3.05      0.75 o 
   6   5  10       20.33       21.71      1.52 o 
   7   5  10      201.19      206.97      3.83 o 
 -12   6  10        3.37        5.25      0.58 o 
 -11   6  10       32.45       35.52      3.00 o 
 -10   6  10       10.20        9.85      0.94 o 
  -9   6  10       29.06       32.90      2.56 o 
  -8   6  10       32.13       37.66      2.45 o 
  -7   6  10        2.83        4.22      0.76 o 
  -6   6  10        7.40        6.26      0.93 o 
  -5   6  10       33.78       37.33      1.43 o 
  -4   6  10        0.45       -0.31      0.67 o 
  -3   6  10       11.74       14.59      1.22 o 
  -2   6  10        2.90        3.13      0.86 o 
  -1   6  10      169.40      190.86      3.92 o 
   0   6  10        4.00        6.96      0.88 o 
   1   6  10      244.77      249.01      4.30 o 
   2   6  10        3.36        6.20      0.83 o 
   3   6  10       60.39       62.06      1.89 o 
   4   6  10        0.08        1.22      1.65 o 
   5   6  10        3.57        3.24      0.82 o 
  -7   7  10        2.77        1.93      0.56 o 
  -6   7  10        8.73        7.89      0.78 o 
  -5   7  10        3.08        2.20      0.39 o 
  -4   7  10      122.44      118.98      2.27 o 
  -3   7  10      378.21      374.72      4.45 o 
  -2   7  10       97.05      101.86      2.05 o 
  -1   7  10       15.39       16.56      0.85 o 
   0   7  10       67.84       59.10      2.77 o 
 -18   1  11        0.36        1.05      0.46 o 
 -17   1  11        0.65        1.51      0.49 o 
 -16   1  11        1.85        2.55      0.68 o 
 -15   1  11        0.24        0.33      0.60 o 
 -14   1  11        1.51        3.06      0.69 o 
 -13   1  11       21.44       21.32      1.52 o 
 -12   1  11       75.03       83.71      2.61 o 
 -11   1  11       20.76       26.16      1.65 o 
 -10   1  11      502.00      485.22      6.63 o 
  -9   1  11      296.86      324.70      5.89 o 
  -8   1  11        3.63        3.82      0.62 o 
  -7   1  11       31.34       25.25      1.73 o 
  -6   1  11       25.76       30.77      2.37 o 
  -5   1  11       24.07       20.34      1.93 o 
  -4   1  11      357.65      384.79      8.04 o 
  -3   1  11       52.92       51.87      2.41 o 
  -2   1  11        3.46        8.18      1.47 o 
  -1   1  11      152.78      155.01      4.32 o 
   0   1  11      117.45      106.72      3.49 o 
   1   1  11       69.78       65.11      1.88 o 
   2   1  11      210.79      208.30      5.05 o 
   3   1  11       35.05       29.02      1.62 o 
   4   1  11       60.38       45.76      2.03 o 
   5   1  11        1.74        1.67      0.63 o 
   6   1  11      116.25      101.60      4.41 o 
   7   1  11      125.22      120.01      3.78 o 
   8   1  11        0.71        0.04      0.71 o 
   9   1  11        5.47        4.90      0.73 o 
  10   1  11        0.04        0.64      0.51 o 
  11   1  11       50.11       57.41      1.79 o 
 -17   2  11       56.73       58.82      2.30 o 
 -16   2  11        5.65        8.26      0.89 o 
 -15   2  11       34.65       45.35      2.11 o 
 -14   2  11       81.60       83.98      2.53 o 
 -13   2  11        1.18        3.42      0.74 o 
 -12   2  11       73.51       76.03      3.12 o 
 -11   2  11        0.13        1.67      0.84 o 
 -10   2  11        3.64        4.30      0.85 o 
  -9   2  11      208.78      190.54      5.67 o 
  -8   2  11        6.04        3.72      0.64 o 
  -7   2  11        7.38        9.92      0.81 o 
  -6   2  11      540.10      512.41      8.63 o 
  -5   2  11       92.51       98.85      2.81 o 
  -4   2  11       21.42       26.40      1.49 o 
  -3   2  11      123.47      137.76      3.34 o 
  -2   2  11       24.78       29.29      1.56 o 
  -1   2  11        4.08        6.07      2.23 o 
   0   2  11     1980.26     1948.45     14.07 o 
   1   2  11      424.20      446.06      7.19 o 
   2   2  11       39.02       37.15      2.15 o 
   3   2  11      107.94      107.54      4.10 o 
   4   2  11       19.81       18.20      1.30 o 
   5   2  11        9.82       12.65      1.30 o 
   6   2  11       21.94       20.31      1.62 o 
   7   2  11       77.29       83.65      2.96 o 
   8   2  11       22.99       17.45      1.16 o 
   9   2  11       53.27       54.24      2.07 o 
  10   2  11      219.28      249.81      7.10 o 
 -17   3  11       24.56       19.69      1.49 o 
 -16   3  11      907.38      949.25     16.37 o 
 -15   3  11     1347.49     1350.84     21.61 o 
 -14   3  11        0.59        4.66      0.90 o 
 -13   3  11      331.41      298.36      7.14 o 
 -12   3  11        1.00        0.64      0.57 o 
 -11   3  11        0.03       -0.98      0.98 o 
 -10   3  11        0.01        0.24      0.53 o 
  -9   3  11       34.00       31.63      2.05 o 
  -8   3  11        7.03        9.86      1.27 o 
  -7   3  11        0.76        3.08      1.48 o 
  -6   3  11       10.98        7.90      1.81 o 
  -5   3  11       53.18       46.68      5.03 o 
  -4   3  11      205.42      210.32      4.14 o 
  -3   3  11       69.33       63.97      3.48 o 
  -2   3  11      538.57      564.15      8.06 o 
  -1   3  11       26.65       33.57      2.17 o 
   0   3  11     1755.88     1793.67     23.02 o 
   1   3  11      869.99      847.33     10.27 o 
   2   3  11     1431.32     1467.62     11.38 o 
   3   3  11       41.43       41.62      1.97 o 
   4   3  11       30.55       27.86      2.27 o 
   5   3  11      292.51      300.71      4.72 o 
   6   3  11       68.34       65.01      2.52 o 
   7   3  11       36.20       35.59      1.78 o 
   8   3  11       38.72       39.14      1.66 o 
   9   3  11       53.94       50.81      2.37 o 
 -15   4  11      134.24      119.52      2.57 o 
 -14   4  11      105.30       95.40      2.08 o 
 -13   4  11       18.51       27.04      1.51 o 
 -12   4  11       54.46       63.22      2.47 o 
 -11   4  11       62.80       60.81      2.59 o 
 -10   4  11       45.81       44.15      1.89 o 
  -9   4  11       25.55       35.63      2.13 o 
  -8   4  11       29.98       29.56      1.93 o 
  -7   4  11        0.20        1.89      0.98 o 
  -6   4  11      370.97      336.49     10.14 o 
  -5   4  11      185.00      183.51      5.93 o 
  -4   4  11       59.64       62.22      3.60 o 
  -3   4  11        2.54        4.66      1.23 o 
  -2   4  11      188.47      203.07      4.96 o 
  -1   4  11        3.93       11.16      2.36 o 
   0   4  11     1513.54     1536.53     13.08 o 
   1   4  11      275.09      316.97      6.34 o 
   2   4  11      144.92      161.83      4.07 o 
   3   4  11      166.12      185.94      5.83 o 
   4   4  11       40.67       44.70      2.54 o 
   5   4  11        0.34        1.34      0.52 o 
   6   4  11       25.95       27.29      1.86 o 
   7   4  11        7.37        6.19      0.86 o 
   8   4  11       23.58       21.17      1.19 o 
 -13   5  11        4.44        7.12      0.78 o 
 -12   5  11       45.02       46.47      1.71 o 
 -11   5  11        9.78       10.66      0.94 o 
 -10   5  11       98.09      107.13      2.90 o 
  -9   5  11       15.45       11.94      1.52 o 
  -8   5  11        1.04        1.98      0.90 o 
  -7   5  11      335.09      334.35      7.68 o 
  -6   5  11       83.24       62.52      2.60 o 
  -5   5  11       23.91       25.02      2.17 o 
  -4   5  11       72.06       80.26      3.80 o 
  -3   5  11        3.63        2.93      1.66 o 
  -2   5  11        9.32       11.42      1.05 o 
  -1   5  11       14.57       16.36      1.21 o 
   0   5  11       10.67       14.49      1.11 o 
   1   5  11      151.75      153.94      3.77 o 
   2   5  11       16.44       12.94      1.13 o 
   3   5  11      296.43      318.14      7.00 o 
   4   5  11        0.46        3.41      0.83 o 
   5   5  11       22.08       21.45      1.01 o 
   6   5  11       25.75       23.36      1.91 o 
 -11   6  11        1.75        3.23      0.50 o 
 -10   6  11       11.66        9.53      0.67 o 
  -9   6  11       19.02       16.59      0.99 o 
  -8   6  11        0.25       -0.16      0.44 o 
  -7   6  11        0.62        1.28      0.62 o 
  -6   6  11        4.39        5.04      0.99 o 
  -5   6  11        7.79        9.20      0.80 o 
  -4   6  11       16.80       16.53      1.02 o 
  -3   6  11        3.78        6.84      0.73 o 
  -2   6  11       45.76       41.87      2.18 o 
  -1   6  11        0.11        3.34      0.61 o 
   0   6  11      162.89      172.49      4.92 o 
   1   6  11        0.17        1.52      0.49 o 
   2   6  11       22.87       20.77      1.01 o 
   3   6  11       34.57       38.14      2.31 o 
 -18   0  12      122.94      121.97      3.77 o 
 -17   0  12       38.65       28.79      1.49 o 
 -16   0  12       25.87       35.39      2.10 o 
 -15   0  12        2.27        2.19      0.94 o 
 -14   0  12      186.34      190.12      4.68 o 
 -13   0  12       10.96       16.83      1.61 o 
 -12   0  12      279.94      328.59      8.15 o 
 -11   0  12        2.16        4.63      1.36 o 
 -10   0  12      428.24      431.88     12.07 o 
  -9   0  12      486.74      423.55     11.79 o 
  -8   0  12        8.68       12.02      1.58 o 
  -7   0  12      106.13       97.90      4.12 o 
  -6   0  12      108.95      103.01      3.31 o 
  -5   0  12      245.10      229.42      6.87 o 
  -4   0  12     1551.65     1529.60     52.34 o 
  -3   0  12      408.32      406.52      8.34 o 
  -2   0  12      314.15      282.04      7.00 o 
  -1   0  12       16.26       21.22      2.02 o 
   0   0  12      179.01      199.47      5.93 o 
   1   0  12       66.80       65.81      5.00 o 
   2   0  12      395.38      386.31     11.92 o 
   3   0  12      972.19      822.56     16.95 o 
   4   0  12       67.53       71.71      3.47 o 
   5   0  12      915.24      771.55     15.99 o 
   6   0  12      167.96      161.08      7.18 o 
   7   0  12       35.48       32.85      3.16 o 
   8   0  12       22.13       19.18      2.00 o 
   9   0  12        2.74        4.58      1.19 o 
  10   0  12        1.12        1.20      0.59 o 
 -18   1  12       53.42       55.28      2.50 o 
 -17   1  12        0.56        1.11      0.54 o 
 -16   1  12        2.94        1.27      0.50 o 
 -15   1  12       49.00       63.97      2.46 o 
 -14   1  12        3.77        4.41      0.71 o 
 -13   1  12       17.48       21.71      1.48 o 
 -12   1  12        2.64        3.76      0.77 o 
 -11   1  12       37.62       30.32      1.78 o 
 -10   1  12      263.76      255.52      5.68 o 
  -9   1  12      182.87      166.80      4.25 o 
  -8   1  12       23.12       20.28      1.26 o 
  -7   1  12        0.10        1.40      0.55 o 
  -6   1  12        5.17        4.42      0.78 o 
  -5   1  12     1564.13     1589.28     13.59 o 
  -4   1  12        6.31       14.49      1.12 o 
  -3   1  12      528.67      547.09      6.82 o 
  -2   1  12     1584.41     1607.89     13.74 o 
  -1   1  12       74.78       73.24      2.57 o 
   0   1  12      157.47      146.88      4.19 o 
   1   1  12       38.97       34.63      2.06 o 
   2   1  12        4.53        4.99      0.99 o 
   3   1  12        2.14        1.82      0.68 o 
   4   1  12      348.18      294.84      4.93 o 
   5   1  12       36.46       42.53      2.14 o 
   6   1  12       14.85       16.27      1.67 o 
   7   1  12      113.04      119.67      3.28 o 
   8   1  12        1.65        1.12      0.53 o 
   9   1  12       16.84       22.31      1.69 o 
  10   1  12      178.83      181.86      4.25 o 
 -17   2  12       19.77       15.63      1.09 o 
 -16   2  12       41.30       32.86      2.14 o 
 -15   2  12       51.03       51.77      2.79 o 
 -14   2  12       20.93       22.50      1.36 o 
 -13   2  12      176.34      196.61      4.62 o 
 -12   2  12       32.66       38.83      2.46 o 
 -11   2  12       68.49       66.04      2.95 o 
 -10   2  12       29.82       35.02      1.89 o 
  -9   2  12        5.37       12.60      1.22 o 
  -8   2  12      148.45      137.50      4.19 o 
  -7   2  12      582.35      540.72      8.61 o 
  -6   2  12      257.66      277.34      3.94 o 
  -5   2  12       97.43       89.56      2.76 o 
  -4   2  12      493.95      491.05      8.48 o 
  -3   2  12     2365.65     2281.90     24.06 o 
  -2   2  12        0.63        2.64      0.95 o 
  -1   2  12       86.35       92.88      4.26 o 
   0   2  12      928.09      944.32     13.41 o 
   1   2  12        0.45        4.50      1.81 o 
   2   2  12       55.24       52.85      2.54 o 
   3   2  12        9.50       10.83      1.26 o 
   4   2  12       18.98       24.18      1.68 o 
   5   2  12        7.49        5.30      0.77 o 
   6   2  12       46.32       49.44      2.19 o 
   7   2  12        4.84        7.30      0.79 o 
   8   2  12       10.54        6.39      0.71 o 
   9   2  12       49.69       58.73      1.89 o 
 -16   3  12       14.29       15.08      1.13 o 
 -15   3  12        1.23        4.98      2.65 o 
 -14   3  12        8.56        8.97      1.29 o 
 -13   3  12        1.22        1.25      0.62 o 
 -12   3  12        5.29        6.38      0.99 o 
 -11   3  12        7.46        5.88      1.21 o 
 -10   3  12       79.97       74.77      3.06 o 
  -9   3  12        2.06        1.55      0.66 o 
  -8   3  12      213.70      205.94      7.95 o 
  -7   3  12       57.25       62.56      2.73 o 
  -6   3  12      120.04      122.24      4.74 o 
  -5   3  12        4.15        3.33      1.07 o 
  -4   3  12        1.37        2.77      1.05 o 
  -3   3  12        1.55        2.40      1.03 o 
  -2   3  12        0.15        4.33      1.47 o 
  -1   3  12       11.39       21.92      2.88 o 
   0   3  12       79.96       78.33      3.16 o 
   1   3  12        0.23        0.07      0.77 o 
   2   3  12      187.40      194.89      4.76 o 
   3   3  12       74.35       77.76      4.01 o 
   4   3  12       46.81       42.18      2.21 o 
   5   3  12       11.79       12.31      1.12 o 
   6   3  12        7.96        8.74      1.15 o 
   7   3  12        5.39        6.30      0.86 o 
   8   3  12        5.70        5.81      0.82 o 
 -15   4  12       60.00       44.66      2.30 o 
 -14   4  12        1.38        2.45      0.54 o 
 -13   4  12        0.01        0.68      0.61 o 
 -12   4  12       48.62       44.24      1.87 o 
 -11   4  12        2.01        2.05      0.65 o 
 -10   4  12        0.03        0.87      0.50 o 
  -9   4  12       83.81       77.16      2.39 o 
  -8   4  12        2.42        2.39      1.25 o 
  -7   4  12       24.17       22.93      3.75 o 
  -6   4  12      449.61      423.62      8.60 o 
  -5   4  12       80.18       79.34      5.22 o 
  -4   4  12       10.08       10.38      1.68 o 
  -3   4  12       31.94       41.39      3.02 o 
  -2   4  12      433.47      464.03      7.22 o 
  -1   4  12     1326.62     1392.14     10.54 o 
   0   4  12      183.54      212.10      4.05 o 
   1   4  12       17.88       27.04      2.04 o 
   2   4  12        0.02        1.89      0.82 o 
   3   4  12        0.65        0.82      0.71 o 
   4   4  12        4.68        5.48      1.12 o 
   5   4  12       30.94       30.48      1.36 o 
   6   4  12       14.17       12.33      1.29 o 
   7   4  12       63.31       65.55      3.21 o 
 -13   5  12       25.96       22.83      1.65 o 
 -12   5  12       11.27        9.29      1.23 o 
 -11   5  12        4.93        4.92      0.81 o 
 -10   5  12       47.63       51.36      2.47 o 
  -9   5  12       17.93       17.34      1.16 o 
  -8   5  12      105.07      100.77      2.87 o 
  -7   5  12      168.47      152.32      5.60 o 
  -6   5  12        4.47        5.51      1.03 o 
  -5   5  12      157.88      149.30      3.82 o 
  -4   5  12       33.77       31.28      2.29 o 
  -3   5  12      154.01      162.21      5.23 o 
  -2   5  12      379.78      401.18      6.12 o 
  -1   5  12        0.10        2.53      0.60 o 
   0   5  12        1.47        7.31      0.76 o 
   1   5  12      161.45      175.48      3.50 o 
   2   5  12       37.51       35.93      1.48 o 
   3   5  12       44.60       47.05      2.09 o 
   4   5  12       30.58       32.84      1.50 o 
   5   5  12        5.59        7.18      1.04 o 
  -9   6  12       62.27       59.87      1.51 o 
  -8   6  12        2.74        2.25      0.44 o 
  -7   6  12       12.20       10.98      0.84 o 
  -6   6  12       74.42       78.42      2.36 o 
  -5   6  12        4.41        4.93      0.52 o 
  -4   6  12        1.41        1.38      0.38 o 
  -3   6  12        1.63        0.56      0.68 o 
  -2   6  12       30.90       32.66      1.38 o 
  -1   6  12        0.81        1.24      0.76 o 
   0   6  12       16.27       13.28      0.98 o 
   1   6  12      278.59      297.93      6.02 o 
 -17   1  13       58.83       61.49      1.99 o 
 -16   1  13        9.55        8.15      0.64 o 
 -15   1  13       44.61       54.54      2.09 o 
 -14   1  13        1.33        1.16      0.57 o 
 -13   1  13       38.02       37.64      1.83 o 
 -12   1  13       33.85       29.98      1.55 o 
 -11   1  13        5.72       10.44      1.32 o 
 -10   1  13       85.68       86.03      3.34 o 
  -9   1  13       48.45       43.42      2.07 o 
  -8   1  13       17.85       14.76      1.42 o 
  -7   1  13      123.68      117.36      4.12 o 
  -6   1  13      207.71      198.91      4.57 o 
  -5   1  13       10.87       10.68      1.18 o 
  -4   1  13       20.52       28.12      2.36 o 
  -3   1  13      395.41      390.19     11.27 o 
  -2   1  13       16.00       14.14      1.85 o 
  -1   1  13      183.41      178.30     12.21 o 
   0   1  13       79.76       86.46      8.55 o 
   1   1  13        6.60        9.52      1.60 o 
   2   1  13       35.29       29.87      2.39 o 
   3   1  13       25.29       20.39      1.93 o 
   4   1  13        0.00       19.21     20.58 o 
   5   1  13        0.17       -0.35      0.71 o 
   6   1  13       19.41       18.22      1.27 o 
   7   1  13       79.11       83.37      2.30 o 
   8   1  13        0.09       -0.33      0.33 o 
 -17   2  13      109.06      110.36      3.40 o 
 -16   2  13        8.90        5.52      0.83 o 
 -15   2  13       72.48       78.42      3.13 o 
 -14   2  13        0.18        1.97      0.62 o 
 -13   2  13       11.58       15.16      1.36 o 
 -12   2  13      170.75      164.66      5.04 o 
 -11   2  13        0.96        1.68      0.79 o 
 -10   2  13      100.84      102.23      3.08 o 
  -9   2  13      111.71      106.52      3.14 o 
  -8   2  13      206.76      206.93      4.25 o 
  -7   2  13      393.74      405.33      5.19 o 
  -6   2  13       66.13       70.34      2.87 o 
  -5   2  13      863.69      851.52     16.33 o 
  -4   2  13      426.32      469.07      9.22 o 
  -3   2  13      140.29      165.13     20.44 o 
  -2   2  13     1662.92     1707.18     21.62 o 
  -1   2  13      743.75      797.99     12.39 o 
   0   2  13       35.96       38.33      2.84 o 
   1   2  13      192.73      185.62      8.09 o 
   2   2  13        5.01        5.07      1.22 o 
   3   2  13        9.11       11.97      1.07 o 
   4   2  13      124.24      116.38      3.92 o 
   5   2  13       24.95       25.85      1.79 o 
   6   2  13        0.92        1.37      0.45 o 
   7   2  13       11.45       17.42      0.96 o 
   8   2  13      171.32      186.78      4.55 o 
 -16   3  13       95.25       65.58      2.62 o 
 -15   3  13       47.64       75.33      2.56 o 
 -14   3  13        0.71        2.11      0.79 o 
 -13   3  13       17.16       15.87      0.99 o 
 -12   3  13      110.70      105.27      3.12 o 
 -11   3  13       38.54       49.06      2.45 o 
 -10   3  13       12.63       17.13      3.21 o 
  -9   3  13      383.72      363.88      7.07 o 
  -8   3  13      272.73      296.03      7.35 o 
  -7   3  13      135.59      133.98      4.75 o 
  -6   3  13       33.82       31.26      2.98 o 
  -5   3  13       20.64       23.28      1.79 o 
  -4   3  13        4.71        7.27      1.54 o 
  -3   3  13      185.75      195.98      6.06 o 
  -2   3  13      265.88      255.98      6.44 o 
  -1   3  13       12.44       17.76      1.59 o 
   0   3  13       28.80       27.69      1.89 o 
   1   3  13       74.56       82.36      3.05 o 
   2   3  13        4.47        4.89      1.18 o 
   3   3  13       80.60       90.12      3.61 o 
   4   3  13       27.60       27.29      1.50 o 
   5   3  13       14.18       12.11      1.12 o 
   6   3  13      247.93      293.91      5.03 o 
   7   3  13      101.38      113.36      2.53 o 
 -14   4  13      108.34       97.20      2.52 o 
 -13   4  13       15.72       19.43      1.10 o 
 -12   4  13        0.30        0.86      0.59 o 
 -11   4  13       57.57       50.17      1.69 o 
 -10   4  13       42.31       33.49      1.41 o 
  -9   4  13        2.38        1.18      0.60 o 
  -8   4  13       22.96       21.84      1.93 o 
  -7   4  13      135.18      123.47      7.70 o 
  -6   4  13        0.32        0.58      0.59 o 
  -5   4  13      134.78      139.93      4.89 o 
  -4   4  13      353.69      397.62      8.36 o 
  -3   4  13      130.38      215.36     50.33 o 
  -2   4  13      370.99      388.40      7.59 o 
  -1   4  13      916.53     1002.51      9.80 o 
   0   4  13       69.23       77.86      2.81 o 
   1   4  13        0.07        0.99      0.63 o 
   2   4  13        1.02        1.03      0.52 o 
   3   4  13       27.71       33.25      2.87 o 
   4   4  13       29.37       28.07      1.56 o 
   5   4  13        6.11        5.58      1.13 o 
 -12   5  13        2.24        3.03      0.76 o 
 -11   5  13       30.16       26.40      4.20 o 
 -10   5  13       10.58        7.70      0.90 o 
  -9   5  13       41.10       43.17      2.00 o 
  -8   5  13       11.99       11.31      0.96 o 
  -7   5  13        6.43        9.21      1.22 o 
  -6   5  13       51.61       50.23      1.96 o 
  -5   5  13        0.03        2.00      0.61 o 
  -4   5  13        1.14        3.42      1.35 o 
  -3   5  13      204.58      218.18      4.15 o 
  -2   5  13       15.17       18.79      1.26 o 
  -1   5  13      120.34      117.58      2.74 o 
   0   5  13        2.91        1.62      0.44 o 
   1   5  13        0.06        1.04      0.56 o 
   2   5  13        9.39       10.08      0.95 o 
   3   5  13       12.65       10.30      1.19 o 
  -7   6  13       61.57       67.98      6.77 o 
  -6   6  13       11.95       18.68      1.04 o 
  -5   6  13        1.92        3.60      0.56 o 
  -4   6  13        5.16        4.96      0.61 o 
  -3   6  13       78.20       74.97      1.63 o 
  -2   6  13        9.98        9.82      0.77 o 
  -1   6  13        3.21        4.20      0.74 o 
 -16   0  14       50.99       47.26      2.61 o 
 -15   0  14        3.07        2.49      0.74 o 
 -14   0  14      322.44      361.87      6.98 o 
 -13   0  14      819.23      792.45      9.94 o 
 -12   0  14       18.64       12.94      1.40 o 
 -11   0  14        4.67        2.70      1.18 o 
 -10   0  14       80.86       77.47      5.13 o 
  -9   0  14      579.92      559.89     13.56 o 
  -8   0  14      209.06      212.21      8.37 o 
  -7   0  14      344.86      315.35      7.06 o 
  -6   0  14      660.01      666.96     11.04 o 
  -5   0  14      595.81      566.23      9.60 o 
  -4   0  14       22.24       17.35      1.83 o 
  -3   0  14     1349.10     1296.97     22.04 o 
  -2   0  14        7.61       12.04      2.49 o 
  -1   0  14       55.73       61.86      4.97 o 
   0   0  14       10.07        6.30      1.83 o 
   1   0  14      314.12      262.23      9.71 o 
   2   0  14      216.79      192.47      7.94 o 
   3   0  14       30.68       32.44      3.17 o 
   4   0  14       83.98       76.80      4.59 o 
   5   0  14        2.09        6.32      1.22 o 
   6   0  14        2.63        1.90      0.75 o 
   7   0  14       78.02       59.72      2.64 o 
 -16   1  14      133.66      142.89      3.33 o 
 -15   1  14        8.81        8.11      0.86 o 
 -14   1  14        3.77        3.63      0.65 o 
 -13   1  14        3.56        3.12      0.71 o 
 -12   1  14       84.37       70.10      2.51 o 
 -11   1  14        3.05        3.20      0.87 o 
 -10   1  14       36.52       42.91      2.34 o 
  -9   1  14       97.87       85.75      2.81 o 
  -8   1  14        3.64        4.77      0.85 o 
  -7   1  14        1.40        5.04      0.96 o 
  -6   1  14      496.63      521.33      6.42 o 
  -5   1  14       29.03       45.35      4.50 o 
  -4   1  14      972.00     1002.10     13.43 o 
  -3   1  14      114.62      137.66      5.14 o 
  -2   1  14      370.51      371.26      8.43 o 
  -1   1  14       29.12       32.35      2.61 o 
   0   1  14       21.37       20.59      2.07 o 
   1   1  14       18.49       18.04      1.94 o 
   2   1  14      321.43      303.44      9.26 o 
   3   1  14        1.16        2.05      0.62 o 
   4   1  14        8.89        7.92      1.40 o 
   5   1  14       29.67       26.25      2.67 o 
   6   1  14       21.18       23.22      1.66 o 
   7   1  14        0.02        0.75      0.41 o 
 -16   2  14        0.56        1.16      0.42 o 
 -15   2  14        0.79        1.28      0.92 o 
 -14   2  14       52.25       48.49      1.65 o 
 -13   2  14        0.30        1.59      0.76 o 
 -12   2  14       33.66       31.74      1.88 o 
 -11   2  14       20.64       16.12      1.44 o 
 -10   2  14       68.58       61.85      2.74 o 
  -9   2  14       38.97       36.39      1.82 o 
  -8   2  14       70.41       79.72      2.31 o 
  -7   2  14        8.77        8.71      0.99 o 
  -6   2  14      234.46      238.35     13.01 o 
  -5   2  14      513.80      500.23      9.23 o 
  -4   2  14       78.90       99.04      4.27 o 
  -3   2  14      105.22      106.58      4.20 o 
  -2   2  14       89.01       96.86      4.31 o 
  -1   2  14       19.59       17.30      1.95 o 
   0   2  14        1.61        1.37      0.96 o 
   1   2  14        1.37        3.12      0.88 o 
   2   2  14        2.47        2.79      1.01 o 
   3   2  14        1.39        1.52      0.60 o 
   4   2  14        0.24        0.58      0.62 o 
   5   2  14        0.10        2.00      0.67 o 
   6   2  14       82.63       81.76      3.31 o 
 -15   3  14       24.50       23.92      1.22 o 
 -14   3  14        3.28        3.66      0.73 o 
 -13   3  14        0.24        1.78      0.48 o 
 -12   3  14       10.97       11.31      0.90 o 
 -11   3  14       75.30       78.53      2.66 o 
 -10   3  14        6.17        9.14      1.08 o 
  -9   3  14       89.79       91.31      3.91 o 
  -8   3  14       11.68       12.35      1.70 o 
  -7   3  14       98.41      107.15      4.09 o 
  -6   3  14       52.22       52.67      3.05 o 
  -5   3  14        1.90        2.82      1.03 o 
  -4   3  14        1.74        3.31      1.14 o 
  -3   3  14        3.79        3.48      1.36 o 
  -2   3  14        4.03        4.91      1.30 o 
  -1   3  14       64.95       66.14      6.36 o 
   0   3  14       43.25       43.19      2.57 o 
   1   3  14       64.90       65.02      3.06 o 
   2   3  14        1.00        0.73      0.70 o 
   3   3  14        9.44       10.26      1.53 o 
   4   3  14        2.41        1.90      0.76 o 
   5   3  14       27.28       28.85      4.69 o 
 -13   4  14        0.33        0.98      0.69 o 
 -12   4  14       17.47       14.55      1.04 o 
 -11   4  14       33.49       32.62      1.32 o 
 -10   4  14       89.62       74.66      3.72 o 
  -9   4  14        1.53        3.20      0.88 o 
  -8   4  14       73.32       60.95      2.19 o 
  -7   4  14       84.34       85.09      3.29 o 
  -6   4  14      184.42      178.52      5.89 o 
  -5   4  14        1.51        4.44      1.55 o 
  -4   4  14      432.31      445.79     20.91 o 
  -3   4  14       31.24       33.68      2.15 o 
  -2   4  14       17.36       22.96      1.43 o 
  -1   4  14        1.00        1.19      0.77 o 
   0   4  14      112.39      123.08      3.80 o 
   1   4  14       10.61       10.00      0.93 o 
   2   4  14       12.20       14.40      1.21 o 
   3   4  14       14.66       13.40      1.19 o 
   4   4  14        0.83        0.85      0.51 o 
 -10   5  14       43.07       39.78      2.51 o 
  -9   5  14       58.64       52.16      3.25 o 
  -8   5  14       73.67       64.22      3.69 o 
  -7   5  14        1.58        3.79      0.56 o 
  -6   5  14       90.09       78.80      1.90 o 
  -5   5  14        7.31        8.79      0.90 o 
  -4   5  14      131.89      121.41      2.32 o 
  -3   5  14      104.10      105.71      2.45 o 
  -2   5  14        0.00        2.31      0.49 o 
  -1   5  14       75.63       89.77      3.81 o 
   0   5  14      226.08      264.76      6.05 o 
   1   5  14       18.35       18.90      1.47 o 
 -16   1  15       37.98       27.42      1.70 o 
 -15   1  15        3.66        3.37      0.55 o 
 -14   1  15       32.32       28.67      1.28 o 
 -13   1  15        0.02        0.14      0.52 o 
 -12   1  15        4.12        4.57      0.96 o 
 -11   1  15        4.14        7.61      0.96 o 
 -10   1  15      135.30      132.60      3.79 o 
  -9   1  15       44.61       47.39      2.01 o 
  -8   1  15        0.03        2.34      0.96 o 
  -7   1  15      682.14      707.75     10.73 o 
  -6   1  15       18.72       24.39      1.39 o 
  -5   1  15      690.95      690.22      8.61 o 
  -4   1  15      290.22      287.25      5.62 o 
  -3   1  15       78.68       90.94      3.20 o 
  -2   1  15        2.01        3.74      0.88 o 
  -1   1  15      143.69      151.68      5.14 o 
   0   1  15      210.64      218.56      5.98 o 
   1   1  15        0.08        2.03      0.93 o 
   2   1  15      129.93      130.70      4.09 o 
   3   1  15        3.65        4.40      0.83 o 
   4   1  15        0.48        3.62      1.17 o 
   5   1  15        1.33        1.29      0.74 o 
 -15   2  15       11.73       16.19      1.06 o 
 -14   2  15       22.69       23.78      1.03 o 
 -13   2  15        0.28        0.93      0.46 o 
 -12   2  15       26.30       25.01      1.60 o 
 -11   2  15       16.13       13.18      1.21 o 
 -10   2  15       68.21       61.46      3.05 o 
  -9   2  15        0.04        0.07      0.71 o 
  -8   2  15       13.13       15.91      1.44 o 
  -7   2  15       21.08       21.65      1.19 o 
  -6   2  15      176.39      178.08      3.76 o 
  -5   2  15      205.21      225.87      5.94 o 
  -4   2  15      129.64      143.09      4.90 o 
  -3   2  15        0.01        0.97      0.99 o 
  -2   2  15        6.74        5.16      0.94 o 
  -1   2  15       37.53       36.16      1.95 o 
   0   2  15        8.37        7.56      1.01 o 
   1   2  15        1.54        1.39      0.59 o 
   2   2  15       60.75       68.00      2.84 o 
   3   2  15        2.28        1.81      0.46 o 
   4   2  15        0.56        3.57      0.57 o 
   5   2  15        9.24        6.95      1.03 o 
 -14   3  15        1.47        0.72      0.59 o 
 -13   3  15      163.46      170.85      2.76 o 
 -12   3  15       39.23       33.74      1.72 o 
 -11   3  15      329.51      307.70     13.88 o 
 -10   3  15      321.19      309.88      7.52 o 
  -9   3  15       91.27       91.07      6.48 o 
  -8   3  15        0.71        1.10      0.87 o 
  -7   3  15        5.92        4.43      0.88 o 
  -6   3  15      134.25      148.27      4.73 o 
  -5   3  15      195.97      205.54      9.76 o 
  -4   3  15        1.13        2.25      2.35 o 
  -3   3  15       74.15       72.45      6.06 o 
  -2   3  15        6.71        9.07      1.12 o 
  -1   3  15       22.79       24.04      1.75 o 
   0   3  15       52.87       50.79      2.67 o 
   1   3  15       77.75       81.99      2.93 o 
   2   3  15        1.09        0.03      0.35 o 
   3   3  15      147.49      165.56      6.54 o 
   4   3  15       78.22       89.30      3.07 o 
 -12   4  15       90.11       70.39      2.98 o 
 -11   4  15       31.04       25.78      1.26 o 
 -10   4  15        9.98        8.03      0.95 o 
  -9   4  15        0.07        0.69      0.64 o 
  -8   4  15       13.92       15.87      2.65 o 
  -7   4  15      267.16      257.93      5.56 o 
  -6   4  15       26.58       27.92      1.82 o 
  -5   4  15       19.76       23.49      1.53 o 
  -4   4  15        2.26        2.36      0.49 o 
  -3   4  15      156.45      169.39      4.54 o 
  -2   4  15       32.79       37.02      2.61 o 
  -1   4  15       16.33       17.97      1.47 o 
   0   4  15       13.17       11.41      0.83 o 
   1   4  15        2.06        3.04      0.55 o 
  -8   5  15       66.21       60.13      2.88 o 
  -7   5  15        0.22        1.03      0.28 o 
  -6   5  15       33.33       30.96      1.96 o 
  -5   5  15      528.12      528.98     22.26 o 
  -4   5  15      376.31      351.41     40.80 o 
  -3   5  15       33.89       51.38      2.29 o 
 -15   0  16       19.96       11.94      1.21 o 
 -14   0  16       30.66       33.03      2.49 o 
 -13   0  16        3.04        5.92      1.50 o 
 -12   0  16       19.18       23.97      1.89 o 
 -11   0  16       35.43       39.45      2.45 o 
 -10   0  16        2.70        4.21      1.14 o 
  -9   0  16       56.48       57.02      3.09 o 
  -8   0  16       93.97       91.47      3.32 o 
  -7   0  16      367.87      374.54      7.63 o 
  -6   0  16      117.58      117.64      4.01 o 
  -5   0  16        3.20        3.74      1.06 o 
  -4   0  16      125.72      128.57      6.31 o 
  -3   0  16       69.71       76.42      4.92 o 
  -2   0  16        5.37        5.78      1.74 o 
  -1   0  16       17.57       16.13      2.36 o 
   0   0  16        0.10        0.93      1.07 o 
   1   0  16       75.49       84.22      4.46 o 
   2   0  16       31.26       32.77      2.52 o 
   3   0  16      102.68       93.34      3.29 o 
   4   0  16        0.86        1.60      0.62 o 
 -15   1  16        0.51        1.13      0.53 o 
 -14   1  16        1.89        0.52      0.38 o 
 -13   1  16        1.52        2.08      0.48 o 
 -12   1  16       41.82       37.61      1.75 o 
 -11   1  16        1.48        1.58      0.74 o 
 -10   1  16        0.88        3.04      0.78 o 
  -9   1  16       12.13       15.34      1.32 o 
  -8   1  16      174.36      183.54      3.94 o 
  -7   1  16      500.18      499.01      8.02 o 
  -6   1  16        6.94        6.65      0.74 o 
  -5   1  16      237.17      248.32      6.36 o 
  -4   1  16       25.74       25.36      1.70 o 
  -3   1  16        6.40        7.40      0.96 o 
  -2   1  16      270.42      284.52      6.49 o 
  -1   1  16       32.57       22.25      1.93 o 
   0   1  16        8.77       14.04      1.81 o 
   1   1  16       27.58       25.06      1.40 o 
   2   1  16       50.04       57.31      1.85 o 
   3   1  16        3.94        3.94      0.61 o 
   4   1  16       69.64       74.94      2.87 o 
 -14   2  16        0.48        0.98      0.36 o 
 -13   2  16       34.23       28.15      1.06 o 
 -12   2  16        1.53        0.62      0.42 o 
 -11   2  16        1.28        0.80      0.70 o 
 -10   2  16        0.03        0.50      0.52 o 
  -9   2  16       26.33       22.99      1.44 o 
  -8   2  16        6.17        7.58      1.25 o 
  -7   2  16       75.75       83.84      2.68 o 
  -6   2  16      108.41      108.77      2.71 o 
  -5   2  16      104.89      100.84      3.11 o 
  -4   2  16       53.34       54.69      2.73 o 
  -3   2  16       33.89       35.50      1.83 o 
  -2   2  16       12.10       14.88      0.98 o 
  -1   2  16        3.19        2.39      0.64 o 
   0   2  16        5.23        6.79      1.25 o 
   1   2  16        0.05        0.38      0.52 o 
   2   2  16      376.68      410.18      8.05 o 
   3   2  16       64.39       67.41      2.82 o 
 -12   3  16       31.36       32.71      1.46 o 
 -11   3  16      100.12      100.43      3.92 o 
 -10   3  16        8.20        6.11      1.66 o 
  -9   3  16        2.06        3.14      1.57 o 
  -8   3  16       56.70       66.43      4.67 o 
  -7   3  16        5.23        5.14      0.69 o 
  -6   3  16        0.35       -0.13      0.48 o 
  -5   3  16        0.08        0.52      0.54 o 
  -4   3  16       61.15       64.17      2.54 o 
  -3   3  16       21.90       22.85      1.83 o 
  -2   3  16        5.49        6.41      1.06 o 
  -1   3  16       99.90      104.93      4.92 o 
   0   3  16        0.32        0.31      0.38 o 
   1   3  16      108.02       93.94      2.48 o 
  -9   4  16       25.30       22.71      1.27 o 
  -8   4  16        6.68        6.27      1.65 o 
  -7   4  16       79.20       82.78      4.23 o 
  -6   4  16       66.05       64.25      2.59 o 
  -5   4  16        8.33        7.70      0.72 o 
  -4   4  16       35.29       40.61      1.48 o 
  -3   4  16        6.62        8.50      0.74 o 
  -2   4  16       13.93       13.53      0.81 o 
  -1   4  16       17.25       16.76      1.39 o 
 -13   1  17       12.25       10.10      0.90 o 
 -12   1  17       54.20       53.90      1.78 o 
 -11   1  17      115.44      115.36      4.54 o 
 -10   1  17      214.86      205.00      6.16 o 
  -9   1  17        9.69       10.58      1.08 o 
  -8   1  17      265.03      225.97      5.19 o 
  -7   1  17        0.04        1.36      0.48 o 
  -6   1  17       92.95       93.22      2.27 o 
  -5   1  17       45.38       45.33      1.63 o 
  -4   1  17       34.27       36.12      2.15 o 
  -3   1  17        0.01        1.13      0.68 o 
  -2   1  17       33.62       31.55      3.08 o 
  -1   1  17        4.57        4.24      0.62 o 
   0   1  17       94.10       95.37      2.86 o 
   1   1  17        2.21        1.92      0.62 o 
 -12   2  17       14.40        9.91      0.90 o 
 -11   2  17        3.61        2.37      0.46 o 
 -10   2  17        0.21        0.14      0.39 o 
  -9   2  17       21.49       17.71      4.41 o 
  -8   2  17       83.35       86.62     10.33 o 
  -7   2  17        6.63        8.13      0.79 o 
  -6   2  17       10.31       11.53      0.98 o 
  -5   2  17       20.00       19.04      1.23 o 
  -4   2  17       96.72       81.51      2.39 o 
  -3   2  17       17.12       15.83      1.24 o 
  -2   2  17       15.99       14.61      2.95 o 
  -1   2  17        2.91        1.24      0.68 o 
   0   2  17       19.30       16.21      1.22 o 
   1   2  17        0.01        0.74      0.61 o 
 -10   3  17        5.05        6.55      0.74 o 
  -9   3  17        2.67        2.06      0.56 o 
  -8   3  17        0.67        0.69      0.53 o 
  -7   3  17        4.65        4.46      0.83 o 
  -6   3  17      106.11      112.63      6.66 o 
  -5   3  17       12.44       10.05      0.90 o 
  -4   3  17       36.89       38.37      1.44 o 
  -3   3  17       50.54       48.01      1.50 o 
  -2   3  17        1.46        3.45      1.22 o 
  -1   3  17        0.35       -0.24      0.45 o 
 -11   0  18      468.55      380.84      6.92 o 
 -10   0  18      602.08      495.25      8.54 o 
  -9   0  18     1019.29      854.92     11.56 o 
  -8   0  18      718.01      537.98     12.98 o 
  -7   0  18      187.45      150.87      9.41 o 
  -6   0  18       11.12       19.81      1.87 o 
  -5   0  18       32.12       62.16      3.78 o 
  -4   0  18       49.39       42.51      5.67 o 
  -3   0  18        0.79        0.52      0.71 o 
  -2   0  18      115.57      113.33      4.03 o 
  -1   0  18       15.63        8.82      1.15 o 
 -11   1  18        0.37        1.14      0.46 o 
 -10   1  18      101.67      103.01      2.81 o 
  -9   1  18      325.40      297.24     15.62 o 
  -8   1  18       27.67       18.93      1.33 o 
  -7   1  18       22.30       23.60      1.45 o 
  -6   1  18       22.99       20.04      1.72 o 
  -5   1  18       39.34       33.01      2.04 o 
  -4   1  18        1.86        3.26      0.53 o 
  -3   1  18        7.23        8.41      0.73 o 
  -2   1  18        6.12        5.25      1.53 o 
  -1   1  18      281.44      249.00     15.85 o 
  -9   2  18        0.76        2.96      0.59 o 
  -8   2  18       16.39       16.85      2.14 o 
  -7   2  18       16.96       13.08      1.01 o 
  -6   2  18        2.80        1.09      0.80 o 
  -5   2  18       71.99       52.21      3.37 o 
  -4   2  18        0.11        0.54      0.59 o 
  -3   2  18       15.07       11.88      1.34 o 
                                                 
